# Supplementary material for: Crystal structure of pymetrozine
Source: Acta Crystallogr E Crystallogr Commun. 2015 Jun 10;71(Pt 7):o461–2. doi: 10.1107/S2056989015010804 (PMC4518907; doi:10.1107/S2056989015010804)
Supplement: Supplementary file 1 [file e-71-0o461-sup1.cif]

##############################################################################
#                                                                            #
# This CIF contains the data in a paper accepted for publication in          #
# Acta Crystallographica Section E. It conforms to the requirements of       #
# Notes for Authors for Acta Crystallographica Section E, and has been       #
# peer reviewed under the auspices of the IUCr Commission on Journals.       #
#                                                                            #
# Full details of the Crystallographic Information File format               #
# are given in the paper "The Crystallographic Information File (CIF):       #
# a New Standard Archive File for Crystallography" by S. R. Hall, F. H.      #
# Allen and I. D. Brown [Acta Cryst. (1991), A47, 655-685].                  #
#                                                                            #
# The current version of the core CIF dictionary is obtainable from          #
# ftp://ftp.iucr.org/pub/cif_core.dic.                                       #
#                                                                            #
# Software is freely available for graphical display of the structure(s)     #
# in this CIF. For information consult the CIF software page                 #
# http://www.iucr.org/resources/cif/software.                                #
#                                                                            #
# This file may be used for bona fide research purposes within the           #
# scientific community so long as proper attribution is given to the journal # 
# article from which it was obtained.                                        #
#                                                                            #
##############################################################################
data_global
_audit_creation_method     'form.cif (version 2.0)'
_journal_data_validation_number     ?
_journal_date_recd_electronic     2015-05-28
_journal_date_accepted     2015-06-04
_journal_name_full     'Acta Crystallographica, Section E'
_journal_year     2015
_journal_volume     71
_journal_issue      7
_journal_page_first     o461
_journal_page_last     o462
_journal_paper_category     HO
_journal_paper_doi     10.1107/S2056989015010804
_journal_coeditor_code     SJ5463
loop_
    _publ_contact_author_name
    _publ_contact_author_address
    _publ_contact_author_email
    'Kim, Tae Ho'
;
Department of Chemistry and Research Institute of Natural Sciences,
Gyeongsang National University, Jinju 660-701, Republic of Korea
;
;
thkim@gnu.ac.kr
;
    'Kim, Jineun'
;
Department of Chemistry and Research Institute of Natural Sciences,
Gyeongsang National University, Jinju 660-701, Republic of Korea
;
;
jekim@gnu.ac.kr
;
_publ_contact_author_fax     '+82-55-772-2789'
_publ_contact_author_phone     '+82-55-772-2789'
_publ_section_title
;
Crystal structure of pymetrozine
;
loop_
    _publ_author_name
    _publ_author_address
    'Jeon, Youngeun'
;
Department of Chemistry and Research Institute of Natural Sciences,
Gyeongsang National University, Jinju 660-701, Republic of Korea
;
    'Kim, Jineun'
;
Department of Chemistry and Research Institute of Natural Sciences,
Gyeongsang National University, Jinju 660-701, Republic of Korea
;
    'Kang, Gihaeng'
;
Department of Chemistry and Research Institute of Natural Sciences,
Gyeongsang National University, Jinju 660-701, Republic of Korea
;
    'Kim, Tae Ho'
;
Department of Chemistry and Research Institute of Natural Sciences,
Gyeongsang National University, Jinju 660-701, Republic of Korea
;
data_I
_database_code_depnum_ccdc_archive 'CCDC 1404941'
_audit_creation_method     SHELXTL
_chemical_name_systematic
;\
6-Methyl-4-[(<i>E</i>)-(pyridin-3-ylmethylidene)amino]-4,5-dihydro-\
1,2,4-triazin-3(2<i>H</i>)-one
;
_chemical_name_common     ?
_chemical_formula_moiety     'C10 H11 N5 O'
_chemical_formula_sum     'C10 H11 N5 O'
_chemical_formula_iupac     'C10 H11 N5 O'
_chemical_formula_weight     217.24
_chemical_melting_point     ?
_symmetry_cell_setting     monoclinic
_symmetry_space_group_name_H-M     'P 21/n'
_space_group_name_Hall     '-P 2yn'
loop_
    _symmetry_equiv_pos_as_xyz
    'x, y, z'
    '-x+1/2, y+1/2, -z+1/2'
    '-x, -y, -z'
    'x-1/2, -y-1/2, z-1/2'
_cell_length_a     8.0803(2)
_cell_length_b     23.7497(6)
_cell_length_c     10.7846(3)
_cell_angle_alpha     90.00
_cell_angle_beta     98.9620(10)
_cell_angle_gamma     90.00
_cell_volume     2044.35(9)
_cell_formula_units_Z     8
_cell_measurement_reflns_used     3981
_cell_measurement_theta_min     2.69
_cell_measurement_theta_max     27.30
_cell_measurement_temperature     173(2)
_exptl_crystal_description     block
_exptl_crystal_colour     colourless
_exptl_crystal_size_max     0.37
_exptl_crystal_size_mid     0.16
_exptl_crystal_size_min     0.09
_exptl_crystal_density_diffrn     1.412
_exptl_crystal_density_meas     ?
_exptl_crystal_density_method     'not measured'
_exptl_crystal_F_000     912
_exptl_absorpt_coefficient_mu     0.099
_exptl_absorpt_correction_type     multi-scan
_exptl_absorpt_process_details
;
(SADABS; Bruker, 2009)
;
_exptl_absorpt_correction_T_min     0.9644
_exptl_absorpt_correction_T_max     0.9913
_exptl_special_details     ?
_diffrn_ambient_temperature     173(2)
_diffrn_radiation_type     MoK\a
_diffrn_radiation_wavelength     0.71073
_diffrn_radiation_source     'fine-focus sealed tube'
_diffrn_radiation_monochromator     graphite
_diffrn_measurement_device_type     'Bruker APEXII CCD'
_diffrn_measurement_method     '\f and \w scans'
_diffrn_detector_area_resol_mean     ?
_diffrn_reflns_number     19037
_diffrn_reflns_av_R_equivalents     0.0415
_diffrn_reflns_av_sigmaI/netI     0.0357
_diffrn_reflns_theta_min     2.10
_diffrn_reflns_theta_max     26.00
_diffrn_reflns_theta_full     26.00
_diffrn_measured_fraction_theta_max     0.994
_diffrn_measured_fraction_theta_full     0.994
_diffrn_reflns_limit_h_min     -8
_diffrn_reflns_limit_h_max     9
_diffrn_reflns_limit_k_min     -28
_diffrn_reflns_limit_k_max     29
_diffrn_reflns_limit_l_min     -13
_diffrn_reflns_limit_l_max     12
_refine_special_details
;
Refinement of <i>F</i>^2^ against ALL reflections. The weighted <i>R</i>-factor
<i>wR</i> and goodness of fit <i>S</i> are based on <i>F</i>^2^, conventional
<i>R</i>-factors <i>R</i> are based on <i>F</i>, with <i>F</i> set to zero for
negative <i>F</i>^2^. The threshold expression of <i>F</i>^2^ >
\s(<i>F</i>^2^) is used only for calculating <i>R</i>-factors(gt) <i>etc</i>.
and is not relevant to the choice of reflections for refinement.
<i>R</i>-factors based on <i>F</i>^2^ are statistically about twice as large
as those based on <i>F</i>, and <i>R</i>- factors based on ALL data will be
even larger.
;
_reflns_number_total     3987
_reflns_number_gt     3103
_reflns_threshold_expression     I>2\s(I)
_refine_ls_structure_factor_coef     Fsqd
_refine_ls_matrix_type     full
_refine_ls_R_factor_all     0.0567
_refine_ls_R_factor_gt     0.0412
_refine_ls_wR_factor_gt     0.0986
_refine_ls_wR_factor_ref     0.1068
_refine_ls_goodness_of_fit_ref     1.037
_refine_ls_restrained_S_all     1.037
_refine_ls_number_reflns     3987
_refine_ls_number_parameters     291
_refine_ls_number_restraints     0
_refine_ls_hydrogen_treatment     constr
_refine_ls_weighting_scheme     calc
_refine_ls_weighting_details
         'calc w=1/[\s^2^(Fo^2^)+(0.0528P)^2^+0.3325P] where P=(Fo^2^+2Fc^2^)/3'
_atom_sites_solution_hydrogens     geom
_atom_sites_solution_primary     direct
_atom_sites_solution_secondary     difmap
_refine_ls_shift/su_max     0.001
_refine_ls_shift/su_mean     0.000
_refine_diff_density_max     0.190
_refine_diff_density_min     -0.306
_refine_ls_extinction_method     none
_refine_ls_extinction_coef     ?
loop_
    _atom_type_symbol
    _atom_type_description
    _atom_type_scat_dispersion_real
    _atom_type_scat_dispersion_imag
    _atom_type_scat_source
    'C' 'C' 0.0033 0.0016
                         'International Tables Vol C Tables 4.2.6.8 and 6.1.1.4'
    'H' 'H' 0.0000 0.0000
                         'International Tables Vol C Tables 4.2.6.8 and 6.1.1.4'
    'N' 'N' 0.0061 0.0033
                         'International Tables Vol C Tables 4.2.6.8 and 6.1.1.4'
    'O' 'O' 0.0106 0.0060
                         'International Tables Vol C Tables 4.2.6.8 and 6.1.1.4'
_computing_data_collection
;
APEX2 (Bruker, 2009)
;
_computing_cell_refinement
;
SAINT (Bruker, 2009)
;
_computing_data_reduction
;
SAINT (Bruker, 2009)
;
_computing_structure_solution
;
SHELXTL (Sheldrick, 2008)
;
_computing_structure_refinement
;
SHELXTL (Sheldrick, 2008)
;
_computing_molecular_graphics
;
DIAMOND (Brandenburg, 2010)
;
_computing_publication_material
;
SHELXTL (Sheldrick, 2008)
;
loop_
    _atom_site_type_symbol
    _atom_site_label
    _atom_site_fract_x
    _atom_site_fract_y
    _atom_site_fract_z
    _atom_site_U_iso_or_equiv
    _atom_site_adp_type
    _atom_site_calc_flag
    _atom_site_refinement_flags
    _atom_site_occupancy
    _atom_site_symmetry_multiplicity
    _atom_site_disorder_assembly
    _atom_site_disorder_group
    O O1 0.54588(13) 0.37396(4) 0.67454(12) 0.0371(3) Uani d . 1 1 . .
    O O2 0.65704(12) 0.09515(4) -0.11461(10) 0.0298(3) Uani d . 1 1 . .
    N N1 1.18740(16) 0.17122(6) 0.90565(15) 0.0353(4) Uani d . 1 1 . .
    N N2 0.70889(14) 0.27719(5) 0.72493(13) 0.0269(3) Uani d . 1 1 . .
    N N3 0.54303(15) 0.27730(5) 0.67218(13) 0.0272(3) Uani d . 1 1 . .
    N N4 0.31072(15) 0.32889(5) 0.58809(14) 0.0333(3) Uani d . 1 1 . .
    H H4 0.2610 0.3618 0.5750 0.040 Uiso calc R 1 1 . .
    N N5 0.21533(15) 0.28219(5) 0.54719(14) 0.0314(3) Uani d . 1 1 . .
    N N6 0.56087(18) 0.08007(6) 0.54024(13) 0.0362(3) Uani d . 1 1 . .
    N N7 0.53681(14) 0.07233(5) 0.09543(12) 0.0226(3) Uani d . 1 1 . .
    N N8 0.43763(14) 0.06556(5) -0.01909(12) 0.0212(3) Uani d . 1 1 . .
    N N9 0.41093(15) 0.07374(5) -0.23457(12) 0.0273(3) Uani d . 1 1 . .
    H H9 0.4531 0.0850 -0.3008 0.033 Uiso calc R 1 1 . .
    N N10 0.24931(16) 0.05238(5) -0.25699(13) 0.0266(3) Uani d . 1 1 . .
    C C1 1.28109(19) 0.21759(7) 0.91859(17) 0.0325(4) Uani d . 1 1 . .
    H H1 1.3940 0.2145 0.9587 0.039 Uiso calc R 1 1 . .
    C C2 1.22268(19) 0.26979(7) 0.87674(17) 0.0346(4) Uani d . 1 1 . .
    H H2 1.2949 0.3016 0.8865 0.041 Uiso calc R 1 1 . .
    C C3 1.05822(19) 0.27537(6) 0.82046(17) 0.0319(4) Uani d . 1 1 . .
    H H3 1.0158 0.3109 0.7900 0.038 Uiso calc R 1 1 . .
    C C4 0.95585(18) 0.22816(6) 0.80914(15) 0.0253(3) Uani d . 1 1 . .
    C C5 1.02808(19) 0.17746(6) 0.85192(16) 0.0305(4) Uani d . 1 1 . .
    H H5 0.9594 0.1448 0.8423 0.037 Uiso calc R 1 1 . .
    C C6 0.77874(18) 0.22966(6) 0.75433(16) 0.0269(4) Uani d . 1 1 . .
    H H6 0.7162 0.1958 0.7407 0.032 Uiso calc R 1 1 . .
    C C7 0.47257(18) 0.32978(6) 0.64618(16) 0.0275(4) Uani d . 1 1 . .
    C C8 0.28134(18) 0.23414(7) 0.57182(16) 0.0281(4) Uani d . 1 1 . .
    C C9 0.45481(18) 0.22477(6) 0.63922(16) 0.0274(4) Uani d . 1 1 . .
    H H9A 0.4495 0.2029 0.7167 0.033 Uiso calc R 1 1 . .
    H H9B 0.5183 0.2022 0.5853 0.033 Uiso calc R 1 1 . .
    C C10 0.1823(2) 0.18265(7) 0.53033(19) 0.0397(5) Uani d . 1 1 . .
    H H10A 0.0639 0.1927 0.5073 0.060 Uiso calc R 1 1 . .
    H H10B 0.1946 0.1552 0.5989 0.060 Uiso calc R 1 1 . .
    H H10C 0.2234 0.1663 0.4575 0.060 Uiso calc R 1 1 . .
    C C11 0.7273(2) 0.08409(7) 0.55839(17) 0.0368(4) Uani d . 1 1 . .
    H H11 0.7839 0.0886 0.6418 0.044 Uiso calc R 1 1 . .
    C C12 0.8219(2) 0.08200(7) 0.46212(17) 0.0340(4) Uani d . 1 1 . .
    H H12 0.9406 0.0842 0.4797 0.041 Uiso calc R 1 1 . .
    C C13 0.74117(19) 0.07667(6) 0.34017(16) 0.0283(4) Uani d . 1 1 . .
    H H13 0.8032 0.0761 0.2722 0.034 Uiso calc R 1 1 . .
    C C14 0.56786(18) 0.07210(6) 0.31837(15) 0.0247(3) Uani d . 1 1 . .
    C C15 0.4844(2) 0.07337(7) 0.42216(16) 0.0315(4) Uani d . 1 1 . .
    H H15 0.3661 0.0692 0.4080 0.038 Uiso calc R 1 1 . .
    C C16 0.46794(19) 0.06629(6) 0.19390(15) 0.0250(3) Uani d . 1 1 . .
    H H16 0.3517 0.0580 0.1860 0.030 Uiso calc R 1 1 . .
    C C17 0.51141(17) 0.07926(6) -0.12215(14) 0.0219(3) Uani d . 1 1 . .
    C C18 0.18317(18) 0.03964(6) -0.16097(15) 0.0241(3) Uani d . 1 1 . .
    C C19 0.26507(17) 0.04665(6) -0.02804(15) 0.0233(3) Uani d . 1 1 . .
    H H19A 0.2010 0.0744 0.0140 0.028 Uiso calc R 1 1 . .
    H H19B 0.2626 0.0103 0.0164 0.028 Uiso calc R 1 1 . .
    C C20 0.01097(18) 0.01533(7) -0.17992(17) 0.0324(4) Uani d . 1 1 . .
    H H20A -0.0309 0.0125 -0.2700 0.049 Uiso calc R 1 1 . .
    H H20B -0.0633 0.0397 -0.1402 0.049 Uiso calc R 1 1 . .
    H H20C 0.0140 -0.0222 -0.1420 0.049 Uiso calc R 1 1 . .
loop_
    _atom_site_aniso_label
    _atom_site_aniso_U_11
    _atom_site_aniso_U_22
    _atom_site_aniso_U_33
    _atom_site_aniso_U_12
    _atom_site_aniso_U_13
    _atom_site_aniso_U_23
    O1 0.0312(6) 0.0260(6) 0.0533(9) 0.0021(5) 0.0041(5) -0.0001(6)
    O2 0.0280(6) 0.0374(6) 0.0254(7) -0.0084(4) 0.0079(5) -0.0027(5)
    N1 0.0292(7) 0.0321(7) 0.0420(10) 0.0044(6) -0.0023(6) 0.0034(7)
    N2 0.0211(7) 0.0294(7) 0.0295(8) 0.0016(5) 0.0015(5) 0.0001(6)
    N3 0.0219(6) 0.0254(7) 0.0327(8) 0.0026(5) -0.0004(6) 0.0018(6)
    N4 0.0254(7) 0.0264(7) 0.0465(10) 0.0062(5) 0.0010(6) 0.0034(7)
    N5 0.0243(7) 0.0336(7) 0.0354(9) 0.0011(5) 0.0024(6) 0.0027(6)
    N6 0.0471(9) 0.0417(8) 0.0204(8) -0.0003(6) 0.0073(6) -0.0018(7)
    N7 0.0266(7) 0.0222(6) 0.0185(7) -0.0007(5) 0.0024(5) -0.0007(6)
    N8 0.0214(6) 0.0250(6) 0.0170(7) -0.0028(5) 0.0029(5) 0.0000(5)
    N9 0.0299(7) 0.0342(7) 0.0182(7) -0.0078(5) 0.0045(5) 0.0019(6)
    N10 0.0275(7) 0.0257(7) 0.0256(8) -0.0025(5) 0.0004(6) -0.0010(6)
    C1 0.0243(8) 0.0389(9) 0.0330(10) 0.0029(7) 0.0007(7) -0.0018(8)
    C2 0.0274(8) 0.0322(9) 0.0431(12) -0.0046(6) 0.0024(7) -0.0014(8)
    C3 0.0310(9) 0.0248(8) 0.0392(11) 0.0023(6) 0.0031(7) 0.0020(8)
    C4 0.0252(8) 0.0270(8) 0.0236(9) 0.0028(6) 0.0037(6) -0.0019(7)
    C5 0.0291(8) 0.0256(8) 0.0352(10) -0.0008(6) 0.0002(7) -0.0008(7)
    C6 0.0260(8) 0.0264(8) 0.0278(9) 0.0006(6) 0.0031(7) -0.0001(7)
    C7 0.0257(8) 0.0265(8) 0.0313(10) 0.0039(6) 0.0080(7) 0.0031(7)
    C8 0.0246(8) 0.0332(8) 0.0267(9) 0.0011(6) 0.0049(7) 0.0029(7)
    C9 0.0271(8) 0.0246(8) 0.0299(10) 0.0011(6) 0.0022(7) 0.0017(7)
    C10 0.0313(9) 0.0361(9) 0.0482(12) -0.0030(7) -0.0046(8) 0.0022(9)
    C11 0.0496(11) 0.0346(9) 0.0233(10) 0.0021(8) -0.0032(8) -0.0025(8)
    C12 0.0341(9) 0.0313(9) 0.0344(11) -0.0002(7) -0.0015(7) -0.0027(8)
    C13 0.0357(9) 0.0231(8) 0.0270(9) -0.0011(6) 0.0078(7) -0.0009(7)
    C14 0.0320(8) 0.0206(7) 0.0219(9) -0.0001(6) 0.0052(6) -0.0004(7)
    C15 0.0358(9) 0.0349(9) 0.0249(9) -0.0010(7) 0.0079(7) -0.0005(8)
    C16 0.0270(8) 0.0268(8) 0.0221(9) -0.0006(6) 0.0064(6) -0.0003(7)
    C17 0.0268(8) 0.0190(7) 0.0207(8) -0.0017(6) 0.0067(6) -0.0010(6)
    C18 0.0257(8) 0.0194(7) 0.0267(9) 0.0016(6) 0.0023(7) -0.0004(7)
    C19 0.0223(7) 0.0240(7) 0.0243(9) -0.0006(5) 0.0059(6) 0.0024(7)
    C20 0.0268(8) 0.0328(8) 0.0367(10) -0.0015(6) 0.0021(7) 0.0004(8)
_geom_special_details
;
All e.s.d.'s (except the e.s.d. in the dihedral angle between two l.s. planes)
are estimated using the full covariance matrix. The cell e.s.d.'s are taken
into account individually in the estimation of e.s.d.'s in distances, angles
and torsion angles; correlations between e.s.d.'s in cell parameters are only
used when they are defined by crystal symmetry. An approximate (isotropic)
treatment of cell e.s.d.'s is used for estimating e.s.d.'s involving l.s.
planes.
;
loop_
    _geom_bond_atom_site_label_1
    _geom_bond_atom_site_label_2
    _geom_bond_site_symmetry_2
    _geom_bond_distance
    _geom_bond_publ_flag
    O1 C7 . 1.2202(18) ?
    O2 C17 . 1.2263(16) ?
    N1 C1 . 1.331(2) ?
    N1 C5 . 1.3352(19) ?
    N2 C6 . 1.2797(19) ?
    N2 N3 . 1.3719(17) ?
    N3 C7 . 1.3807(18) ?
    N3 C9 . 1.4534(18) ?
    N4 C7 . 1.3594(19) ?
    N4 N5 . 1.3832(17) ?
    N4 H4 . 0.8800 ?
    N5 C8 . 1.2701(19) ?
    N6 C11 . 1.332(2) ?
    N6 C15 . 1.335(2) ?
    N7 C16 . 1.281(2) ?
    N7 N8 . 1.3730(17) ?
    N8 C17 . 1.3795(19) ?
    N8 C19 . 1.4536(17) ?
    N9 C17 . 1.3564(19) ?
    N9 N10 . 1.3867(17) ?
    N9 H9 . 0.8800 ?
    N10 C18 . 1.274(2) ?
    C1 C2 . 1.377(2) ?
    C1 H1 . 0.9500 ?
    C2 C3 . 1.379(2) ?
    C2 H2 . 0.9500 ?
    C3 C4 . 1.387(2) ?
    C3 H3 . 0.9500 ?
    C4 C5 . 1.385(2) ?
    C4 C6 . 1.461(2) ?
    C5 H5 . 0.9500 ?
    C6 H6 . 0.9500 ?
    C8 C10 . 1.491(2) ?
    C8 C9 . 1.492(2) ?
    C9 H9A . 0.9900 ?
    C9 H9B . 0.9900 ?
    C10 H10A . 0.9800 ?
    C10 H10B . 0.9800 ?
    C10 H10C . 0.9800 ?
    C11 C12 . 1.383(2) ?
    C11 H11 . 0.9500 ?
    C12 C13 . 1.380(2) ?
    C12 H12 . 0.9500 ?
    C13 C14 . 1.388(2) ?
    C13 H13 . 0.9500 ?
    C14 C15 . 1.394(2) ?
    C14 C16 . 1.461(2) ?
    C15 H15 . 0.9500 ?
    C16 H16 . 0.9500 ?
    C18 C20 . 1.491(2) ?
    C18 C19 . 1.492(2) ?
    C19 H19A . 0.9900 ?
    C19 H19B . 0.9900 ?
    C20 H20A . 0.9800 ?
    C20 H20B . 0.9800 ?
    C20 H20C . 0.9800 ?
loop_
    _geom_angle_atom_site_label_1
    _geom_angle_atom_site_label_2
    _geom_angle_atom_site_label_3
    _geom_angle_site_symmetry_1
    _geom_angle_site_symmetry_3
    _geom_angle
    _geom_angle_publ_flag
    C1 N1 C5 . . 116.61(13) ?
    C6 N2 N3 . . 117.97(12) ?
    N2 N3 C7 . . 115.55(12) ?
    N2 N3 C9 . . 120.66(11) ?
    C7 N3 C9 . . 123.66(12) ?
    C7 N4 N5 . . 127.42(12) ?
    C7 N4 H4 . . 116.3 ?
    N5 N4 H4 . . 116.3 ?
    C8 N5 N4 . . 117.31(13) ?
    C11 N6 C15 . . 117.07(15) ?
    C16 N7 N8 . . 117.67(12) ?
    N7 N8 C17 . . 115.60(11) ?
    N7 N8 C19 . . 121.02(12) ?
    C17 N8 C19 . . 123.36(12) ?
    C17 N9 N10 . . 127.41(13) ?
    C17 N9 H9 . . 116.3 ?
    N10 N9 H9 . . 116.3 ?
    C18 N10 N9 . . 116.63(13) ?
    N1 C1 C2 . . 123.36(14) ?
    N1 C1 H1 . . 118.3 ?
    C2 C1 H1 . . 118.3 ?
    C1 C2 C3 . . 119.24(15) ?
    C1 C2 H2 . . 120.4 ?
    C3 C2 H2 . . 120.4 ?
    C2 C3 C4 . . 118.79(14) ?
    C2 C3 H3 . . 120.6 ?
    C4 C3 H3 . . 120.6 ?
    C5 C4 C3 . . 117.30(14) ?
    C5 C4 C6 . . 119.41(13) ?
    C3 C4 C6 . . 123.28(13) ?
    N1 C5 C4 . . 124.65(14) ?
    N1 C5 H5 . . 117.7 ?
    C4 C5 H5 . . 117.7 ?
    N2 C6 C4 . . 119.22(14) ?
    N2 C6 H6 . . 120.4 ?
    C4 C6 H6 . . 120.4 ?
    O1 C7 N4 . . 121.57(14) ?
    O1 C7 N3 . . 123.81(14) ?
    N4 C7 N3 . . 114.60(13) ?
    N5 C8 C10 . . 119.06(14) ?
    N5 C8 C9 . . 124.62(14) ?
    C10 C8 C9 . . 116.31(13) ?
    N3 C9 C8 . . 112.26(12) ?
    N3 C9 H9A . . 109.2 ?
    C8 C9 H9A . . 109.2 ?
    N3 C9 H9B . . 109.2 ?
    C8 C9 H9B . . 109.2 ?
    H9A C9 H9B . . 107.9 ?
    C8 C10 H10A . . 109.5 ?
    C8 C10 H10B . . 109.5 ?
    H10A C10 H10B . . 109.5 ?
    C8 C10 H10C . . 109.5 ?
    H10A C10 H10C . . 109.5 ?
    H10B C10 H10C . . 109.5 ?
    N6 C11 C12 . . 123.42(16) ?
    N6 C11 H11 . . 118.3 ?
    C12 C11 H11 . . 118.3 ?
    C13 C12 C11 . . 118.97(16) ?
    C13 C12 H12 . . 120.5 ?
    C11 C12 H12 . . 120.5 ?
    C12 C13 C14 . . 118.91(16) ?
    C12 C13 H13 . . 120.5 ?
    C14 C13 H13 . . 120.5 ?
    C13 C14 C15 . . 117.63(15) ?
    C13 C14 C16 . . 124.17(15) ?
    C15 C14 C16 . . 118.20(14) ?
    N6 C15 C14 . . 123.96(15) ?
    N6 C15 H15 . . 118.0 ?
    C14 C15 H15 . . 118.0 ?
    N7 C16 C14 . . 120.11(14) ?
    N7 C16 H16 . . 119.9 ?
    C14 C16 H16 . . 119.9 ?
    O2 C17 N9 . . 121.57(14) ?
    O2 C17 N8 . . 123.36(14) ?
    N9 C17 N8 . . 115.07(12) ?
    N10 C18 C20 . . 118.78(14) ?
    N10 C18 C19 . . 125.12(13) ?
    C20 C18 C19 . . 116.10(14) ?
    N8 C19 C18 . . 112.06(12) ?
    N8 C19 H19A . . 109.2 ?
    C18 C19 H19A . . 109.2 ?
    N8 C19 H19B . . 109.2 ?
    C18 C19 H19B . . 109.2 ?
    H19A C19 H19B . . 107.9 ?
    C18 C20 H20A . . 109.5 ?
    C18 C20 H20B . . 109.5 ?
    H20A C20 H20B . . 109.5 ?
    C18 C20 H20C . . 109.5 ?
    H20A C20 H20C . . 109.5 ?
    H20B C20 H20C . . 109.5 ?
loop_
    _geom_torsion_atom_site_label_1
    _geom_torsion_atom_site_label_2
    _geom_torsion_atom_site_label_3
    _geom_torsion_atom_site_label_4
    _geom_torsion_site_symmetry_1
    _geom_torsion_site_symmetry_2
    _geom_torsion_site_symmetry_3
    _geom_torsion_site_symmetry_4
    _geom_torsion
    _geom_torsion_publ_flag
    C6 N2 N3 C7 . . . . 177.92(15) ?
    C6 N2 N3 C9 . . . . -6.1(2) ?
    C7 N4 N5 C8 . . . . 4.1(2) ?
    C16 N7 N8 C17 . . . . 172.24(12) ?
    C16 N7 N8 C19 . . . . -6.07(19) ?
    C17 N9 N10 C18 . . . . 4.7(2) ?
    C5 N1 C1 C2 . . . . -1.8(3) ?
    N1 C1 C2 C3 . . . . 1.3(3) ?
    C1 C2 C3 C4 . . . . 0.8(3) ?
    C2 C3 C4 C5 . . . . -2.1(2) ?
    C2 C3 C4 C6 . . . . 178.24(16) ?
    C1 N1 C5 C4 . . . . 0.3(3) ?
    C3 C4 C5 N1 . . . . 1.7(3) ?
    C6 C4 C5 N1 . . . . -178.69(16) ?
    N3 N2 C6 C4 . . . . 179.19(14) ?
    C5 C4 C6 N2 . . . . 174.00(15) ?
    C3 C4 C6 N2 . . . . -6.4(3) ?
    N5 N4 C7 O1 . . . . 177.59(16) ?
    N5 N4 C7 N3 . . . . -3.9(2) ?
    N2 N3 C7 O1 . . . . -4.7(2) ?
    C9 N3 C7 O1 . . . . 179.44(15) ?
    N2 N3 C7 N4 . . . . 176.77(13) ?
    C9 N3 C7 N4 . . . . 1.0(2) ?
    N4 N5 C8 C10 . . . . 179.51(15) ?
    N4 N5 C8 C9 . . . . -1.3(2) ?
    N2 N3 C9 C8 . . . . -174.34(14) ?
    C7 N3 C9 C8 . . . . 1.3(2) ?
    N5 C8 C9 N3 . . . . -1.1(2) ?
    C10 C8 C9 N3 . . . . 178.12(14) ?
    C15 N6 C11 C12 . . . . 0.4(2) ?
    N6 C11 C12 C13 . . . . 1.4(3) ?
    C11 C12 C13 C14 . . . . -1.7(2) ?
    C12 C13 C14 C15 . . . . 0.2(2) ?
    C12 C13 C14 C16 . . . . 179.96(14) ?
    C11 N6 C15 C14 . . . . -2.0(2) ?
    C13 C14 C15 N6 . . . . 1.7(2) ?
    C16 C14 C15 N6 . . . . -178.07(14) ?
    N8 N7 C16 C14 . . . . 179.00(12) ?
    C13 C14 C16 N7 . . . . -8.9(2) ?
    C15 C14 C16 N7 . . . . 170.84(14) ?
    N10 N9 C17 O2 . . . . 174.79(13) ?
    N10 N9 C17 N8 . . . . -5.0(2) ?
    N7 N8 C17 O2 . . . . 1.8(2) ?
    C19 N8 C17 O2 . . . . -179.92(13) ?
    N7 N8 C17 N9 . . . . -178.42(11) ?
    C19 N8 C17 N9 . . . . -0.15(19) ?
    N9 N10 C18 C20 . . . . -178.69(13) ?
    N9 N10 C18 C19 . . . . 0.8(2) ?
    N7 N8 C19 C18 . . . . -177.33(11) ?
    C17 N8 C19 C18 . . . . 4.49(19) ?
    N10 C18 C19 N8 . . . . -5.0(2) ?
    C20 C18 C19 N8 . . . . 174.58(12) ?
loop_
    _geom_hbond_atom_site_label_D
    _geom_hbond_atom_site_label_H
    _geom_hbond_atom_site_label_A
    _geom_hbond_site_symmetry_A
    _geom_hbond_distance_DH
    _geom_hbond_distance_HA
    _geom_hbond_distance_DA
    _geom_hbond_angle_DHA
    N4 H4 O2 4_566 0.88 2.32 2.9545(17) 128.7
    N4 H4 N7 4_566 0.88 2.43 3.2346(17) 152.4
    N9 H9 N6 1_554 0.88 2.04 2.882(2) 159.0
    C19 H19A N1 1_454 0.99 2.57 3.0852(19) 112.0
    C19 H19A O1 4_565 0.99 2.60 3.5596(19) 163.8
    C20 H20C O1 2_545 0.98 2.53 3.3906(19) 147.0
_iucr_refine_instructions_details
;
TITL I in P2(1)/n
CELL 0.71073 8.0803 23.7497 10.7846 90.000 98.962 90.000
ZERR 8.00 0.0002 0.0006 0.0003 0.000 0.001 0.000
LATT 1
SYMM -x+1/2, y+1/2, -z+1/2
SFAC C  H  N  O
UNIT 80  88  40  8
SIZE 0.089 0.160 0.370
TEMP -100.000
OMIT 0 52
L.S. 4
ACTA
BOND $H
FMAP 2
PLAN 10
CONF
EQIV $1 x-1/2, -y+1/2, z+1/2
EQIV $2 x, y, z-1
EQIV $3 -1+x,y,-1+z
EQIV $4 -1/2+x,1/2-y,-1/2+z
EQIV $5 1/2-x,-1/2+y,1/2-z
HTAB N4 O2_$1
HTAB N4 N7_$1
HTAB N9 N6_$2
HTAB C19 N1_$3
HTAB C19 O1_$4
HTAB C20 O1_$5
MPLA 6 N1 C1 C2 C3 C4 C5
MPLA 6 N3 C7 N4 N5 C8 C9
MPLA 6 C11 C12 C13 C14 C15 N6
MPLA 6 N7 C17 N9 N10 C18 C19
WGHT    0.052800    0.332500
FVAR       0.14911
O1    4    0.545883    0.373957    0.674541    11.00000    0.03115    0.02597 =
         0.05335   -0.00006    0.00407    0.00213
O2    4    0.657036    0.095147   -0.114606    11.00000    0.02797    0.03739 =
         0.02535   -0.00268    0.00787   -0.00839
N1    3    1.187398    0.171225    0.905655    11.00000    0.02921    0.03207 =
         0.04204    0.00343   -0.00226    0.00440
N2    3    0.708890    0.277193    0.724928    11.00000    0.02106    0.02942 =
         0.02954    0.00014    0.00149    0.00156
N3    3    0.543033    0.277304    0.672177    11.00000    0.02185    0.02545 =
         0.03274    0.00177   -0.00038    0.00258
N4    3    0.310722    0.328894    0.588089    11.00000    0.02541    0.02638 =
         0.04650    0.00340    0.00101    0.00623
AFIX  43
H4    2    0.260958    0.361793    0.575007    11.00000   -1.20000
AFIX   0
N5    3    0.215326    0.282190    0.547191    11.00000    0.02435    0.03358 =
         0.03542    0.00268    0.00243    0.00113
N6    3    0.560874    0.080066    0.540237    11.00000    0.04709    0.04168 =
         0.02037   -0.00178    0.00728   -0.00029
N7    3    0.536809    0.072331    0.095427    11.00000    0.02656    0.02223 =
         0.01852   -0.00066    0.00243   -0.00070
N8    3    0.437626    0.065557   -0.019095    11.00000    0.02143    0.02497 =
         0.01702   -0.00004    0.00292   -0.00284
N9    3    0.410933    0.073741   -0.234574    11.00000    0.02989    0.03419 =
         0.01818    0.00187    0.00449   -0.00781
AFIX  43
H9    2    0.453116    0.085003   -0.300844    11.00000   -1.20000
AFIX   0
N10   3    0.249310    0.052378   -0.256992    11.00000    0.02749    0.02567 =
         0.02556   -0.00100    0.00040   -0.00253
C1    1    1.281088    0.217594    0.918589    11.00000    0.02432    0.03886 =
         0.03303   -0.00181    0.00069    0.00289
AFIX  43
H1    2    1.394022    0.214521    0.958748    11.00000   -1.20000
AFIX   0
C2    1    1.222679    0.269788    0.876736    11.00000    0.02737    0.03224 =
         0.04311   -0.00140    0.00241   -0.00458
AFIX  43
H2    2    1.294888    0.301580    0.886531    11.00000   -1.20000
AFIX   0
C3    1    1.058219    0.275368    0.820462    11.00000    0.03099    0.02485 =
         0.03917    0.00204    0.00312    0.00225
AFIX  43
H3    2    1.015757    0.310895    0.789990    11.00000   -1.20000
AFIX   0
C4    1    0.955853    0.228159    0.809143    11.00000    0.02515    0.02700 =
         0.02363   -0.00190    0.00367    0.00276
C5    1    1.028075    0.177456    0.851915    11.00000    0.02906    0.02561 =
         0.03520   -0.00076    0.00015   -0.00084
AFIX  43
H5    2    0.959355    0.144805    0.842326    11.00000   -1.20000
AFIX   0
C6    1    0.778739    0.229662    0.754333    11.00000    0.02597    0.02644 =
         0.02782   -0.00009    0.00308    0.00060
AFIX  43
H6    2    0.716183    0.195754    0.740688    11.00000   -1.20000
AFIX   0
C7    1    0.472566    0.329781    0.646182    11.00000    0.02568    0.02651 =
         0.03134    0.00313    0.00797    0.00394
C8    1    0.281335    0.234142    0.571821    11.00000    0.02463    0.03320 =
         0.02669    0.00289    0.00489    0.00109
C9    1    0.454811    0.224767    0.639219    11.00000    0.02710    0.02460 =
         0.02992    0.00173    0.00219    0.00106
AFIX  23
H9A   2    0.449456    0.202910    0.716659    11.00000   -1.20000
H9B   2    0.518302    0.202249    0.585313    11.00000   -1.20000
AFIX   0
C10   1    0.182312    0.182649    0.530333    11.00000    0.03130    0.03606 =
         0.04825    0.00222   -0.00465   -0.00301
AFIX 137
H10A  2    0.063873    0.192698    0.507340    11.00000   -1.50000
H10B  2    0.194597    0.155157    0.598919    11.00000   -1.50000
H10C  2    0.223400    0.166257    0.457478    11.00000   -1.50000
AFIX   0
C11   1    0.727270    0.084094    0.558386    11.00000    0.04963    0.03459 =
         0.02330   -0.00252   -0.00316    0.00206
AFIX  43
H11   2    0.783925    0.088646    0.641816    11.00000   -1.20000
AFIX   0
C12   1    0.821896    0.081996    0.462119    11.00000    0.03415    0.03129 =
         0.03442   -0.00273   -0.00147   -0.00019
AFIX  43
H12   2    0.940635    0.084190    0.479675    11.00000   -1.20000
AFIX   0
C13   1    0.741171    0.076668    0.340165    11.00000    0.03566    0.02310 =
         0.02702   -0.00093    0.00783   -0.00108
AFIX  43
H13   2    0.803220    0.076137    0.272245    11.00000   -1.20000
AFIX   0
C14   1    0.567863    0.072097    0.318369    11.00000    0.03200    0.02064 =
         0.02189   -0.00036    0.00522   -0.00015
C15   1    0.484435    0.073370    0.422156    11.00000    0.03580    0.03491 =
         0.02491   -0.00051    0.00789   -0.00100
AFIX  43
H15   2    0.366054    0.069223    0.408033    11.00000   -1.20000
AFIX   0
C16   1    0.467939    0.066292    0.193896    11.00000    0.02701    0.02680 =
         0.02212   -0.00028    0.00637   -0.00064
AFIX  43
H16   2    0.351733    0.058026    0.185960    11.00000   -1.20000
AFIX   0
C17   1    0.511411    0.079258   -0.122147    11.00000    0.02679    0.01905 =
         0.02069   -0.00099    0.00672   -0.00174
C18   1    0.183168    0.039637   -0.160967    11.00000    0.02568    0.01941 =
         0.02671   -0.00040    0.00226    0.00155
C19   1    0.265073    0.046654   -0.028039    11.00000    0.02226    0.02400 =
         0.02431    0.00235    0.00591   -0.00059
AFIX  23
H19A  2    0.200999    0.074381    0.013977    11.00000   -1.20000
H19B  2    0.262618    0.010274    0.016447    11.00000   -1.20000
AFIX   0
C20   1    0.010971    0.015331   -0.179916    11.00000    0.02675    0.03283 =
         0.03674    0.00044    0.00212   -0.00146
AFIX 137
H20A  2   -0.030929    0.012507   -0.269995    11.00000   -1.50000
H20B  2   -0.063337    0.039742   -0.140184    11.00000   -1.50000
H20C  2    0.013981   -0.022233   -0.142025    11.00000   -1.50000
HKLF 4 1 1 0 0 0 1 0 0 0 1
REM  I in P2(1)/n
REM R1 =  0.0412 for   3103 Fo > 4sig(Fo)  and  0.0567 for all   3987 data
REM    291 parameters refined using      0 restraints
END
WGHT      0.0528      0.3325
REM Highest difference peak  0.190,  deepest hole -0.306,  1-sigma level  0.047
Q1    1   0.4794  0.0616 -0.3065  11.00000  0.05    0.19
Q2    1   0.2383  0.1441  0.5474  11.00000  0.05    0.18
Q3    1   0.2304  0.0394 -0.0954  11.00000  0.05    0.18
Q4    1   0.1246  0.2931  0.4844  11.00000  0.05    0.17
Q5    1   0.2761  0.3576  0.5317  11.00000  0.05    0.16
Q6    1   0.3434  0.0080  0.2542  11.00000  0.05    0.16
Q7    1   0.1188  0.1861  0.4415  11.00000  0.05    0.16
Q8    1   0.6427  0.0923  0.3195  11.00000  0.05    0.15
Q9    1   0.2364  0.0278 -0.2048  11.00000  0.05    0.15
Q10   1   0.7573  0.3127  0.7456  11.00000  0.05    0.15
;
