# Supplementary material for: Crystal structure of pymetrozine
Source: Acta Crystallogr E Crystallogr Commun. 2015 Jun 10;71(Pt 7):o461–2. doi: 10.1107/S2056989015010804 (PMC4518907; doi:10.1107/S2056989015010804)
Supplement: Supplementary file 2 [file e-71-0o461-Isup2.hkl]

# 
# h,k,l, Fc-squared, Fo-squared, sigma(Fo-squared) and status flag 
# 
data_I
_shelx_title ' JK652A in P2(1)/n' 
_shelx_refln_list_code          4 
_shelx_F_calc_maximum      232.61 
_exptl_crystal_F_000       912.00 
_reflns_d_resolution_high  0.8107 
 
loop_ 
 _symmetry_equiv_pos_as_xyz 
 'x, y, z' 
 '-x+1/2, y+1/2, -z+1/2' 
 '-x, -y, -z' 
 'x-1/2, -y-1/2, z-1/2' 
 
_cell_length_a     8.0803 
_cell_length_b    23.7497 
_cell_length_c    10.7846 
_cell_angle_alpha  90.000 
_cell_angle_beta   98.962 
_cell_angle_gamma  90.000 
 
_shelx_F_squared_multiplier     1.000 
 
loop_ 
 _refln_index_h 
 _refln_index_k 
 _refln_index_l 
 _refln_F_squared_calc 
 _refln_F_squared_meas 
 _refln_F_squared_sigma 
 _refln_observed_status 
   2   0   0       17.34        0.00      1.64 o 
   4   0   0    24140.81    25183.39    275.42 o 
   6   0   0       12.48        5.28      4.69 o 
   8   0   0      826.48      649.86     27.18 o 
   1   1   0     6658.05     6192.17     33.67 o 
   2   1   0     1514.75     1600.46     13.03 o 
   3   1   0     1463.50     1529.75     14.98 o 
   4   1   0       91.32       84.72      4.40 o 
   5   1   0      647.62      646.71     11.73 o 
   6   1   0      254.17      233.90      8.38 o 
   7   1   0      138.16      103.96      6.78 o 
   8   1   0       26.86       36.01      6.62 o 
   9   1   0       14.81       13.36      5.78 o 
   1   2   0      174.22      162.54      1.76 o 
   2   2   0     4569.88     4313.00     30.88 o 
   3   2   0      348.51      317.60      5.52 o 
   4   2   0      470.41      443.27      7.52 o 
   5   2   0      254.25      235.46      7.55 o 
   6   2   0        1.13        0.00      2.68 o 
   7   2   0        0.26        4.45      3.63 o 
   8   2   0      398.47      391.30     29.86 o 
   9   2   0        2.81        8.74      8.70 o 
   1   3   0     6673.08     6274.34     36.13 o 
   2   3   0       34.03       51.34      2.21 o 
   3   3   0        0.01        7.24      4.62 o 
   4   3   0        2.13        1.85      1.48 o 
   5   3   0      455.77      497.62      9.38 o 
   6   3   0       32.97       26.74      4.32 o 
   7   3   0       87.59       72.57      6.62 o 
   8   3   0       92.84      102.85      9.49 o 
   9   3   0      105.49      102.66      9.28 o 
   0   4   0     3742.09     3265.68     34.17 o 
   1   4   0      493.54      511.20      4.88 o 
   2   4   0     2278.26     2104.95     18.15 o 
   3   4   0       70.45       82.75      3.42 o 
   4   4   0     2218.14     2390.46     24.09 o 
   5   4   0      168.35      149.86      5.96 o 
   6   4   0      372.02      367.12     10.37 o 
   7   4   0      322.20      298.74     11.20 o 
   8   4   0        0.63        4.58      4.76 o 
   9   4   0        1.09        7.73      5.19 o 
   1   5   0    22171.86    20018.40    175.67 o 
   2   5   0      420.93      390.61      5.45 o 
   3   5   0      533.21      539.33      7.89 o 
   4   5   0      226.01      245.34      6.36 o 
   5   5   0      672.57      698.77     11.41 o 
   6   5   0        8.24        7.35      2.51 o 
   7   5   0       88.92      103.22      7.28 o 
   8   5   0        0.45        0.00      4.24 o 
   9   5   0       38.60       34.41      6.25 o 
   0   6   0    54105.23    43062.17    493.40 o 
   1   6   0     4631.23     4315.68     39.16 o 
   2   6   0      148.61      142.91      3.48 o 
   3   6   0      509.91      511.48      7.72 o 
   4   6   0     1289.16     1375.10     16.07 o 
   5   6   0        0.41        0.00      1.72 o 
   6   6   0     1423.20     1377.24     18.37 o 
   7   6   0        3.13        3.58      3.78 o 
   8   6   0       12.03       14.37      5.16 o 
   9   6   0        8.82       10.96      6.36 o 
   1   7   0    34558.42    31549.90    632.79 o 
   2   7   0       79.38       70.67      2.82 o 
   3   7   0     2836.49     2895.65     26.77 o 
   4   7   0      509.52      489.57      8.50 o 
   5   7   0      437.81      454.99      9.18 o 
   6   7   0        2.01        0.00      2.69 o 
   7   7   0      318.04      271.50     11.77 o 
   8   7   0        1.55        5.65      4.51 o 
   9   7   0       13.48       23.92      5.61 o 
   0   8   0    30090.30    27967.49    871.69 o 
   1   8   0     8574.34     8750.36     81.06 o 
   2   8   0       40.41       47.74      2.59 o 
   3   8   0     1114.84     1148.41     13.36 o 
   4   8   0      488.04      537.53      9.02 o 
   5   8   0       33.08       33.98      3.48 o 
   6   8   0        0.87        0.00      2.60 o 
   7   8   0        8.52        4.76      3.14 o 
   8   8   0       53.78       60.48      7.53 o 
   9   8   0       19.05       39.34      7.01 o 
   1   9   0     1018.84     1073.26     12.37 o 
   2   9   0       47.78       60.26      2.74 o 
   3   9   0     5694.72     6310.71     52.89 o 
   4   9   0       79.12       72.58      4.29 o 
   5   9   0      701.64      616.30     10.79 o 
   6   9   0       79.14       69.19      5.10 o 
   7   9   0        0.16        2.59      3.41 o 
   8   9   0        3.31        2.43      4.45 o 
   9   9   0        4.76       21.99      7.58 o 
   0  10   0      111.44      111.83      6.44 o 
   1  10   0     1215.68     1249.80     14.17 o 
   2  10   0      162.73      177.02      4.38 o 
   3  10   0        9.30       22.08      2.28 o 
   4  10   0      308.29      343.50      7.41 o 
   5  10   0      316.95      333.32     10.09 o 
   6  10   0      282.98      272.93      9.14 o 
   7  10   0      246.43      241.71     10.89 o 
   8  10   0        0.11        1.71      4.84 o 
   9  10   0       43.13       63.08     13.70 o 
   1  11   0      277.77      269.55      5.48 o 
   2  11   0      962.40      922.10     11.27 o 
   3  11   0      476.47      483.65      8.06 o 
   4  11   0       16.55       16.38      2.54 o 
   5  11   0      350.15      340.06      8.26 o 
   6  11   0      109.14      120.99      6.53 o 
   7  11   0       80.42       80.05      6.75 o 
   8  11   0       26.96       24.93      5.62 o 
   9  11   0       44.67       67.03     12.83 o 
   0  12   0     5259.22     5019.19     78.64 o 
   1  12   0      178.35      170.38      4.70 o 
   2  12   0      716.93      676.14      9.88 o 
   3  12   0       29.42       22.03      2.82 o 
   4  12   0        4.24        8.23      2.15 o 
   5  12   0        0.26        0.50      2.12 o 
   6  12   0      488.03      527.45     12.45 o 
   7  12   0        7.54        6.76      3.49 o 
   8  12   0        5.69       10.00      3.79 o 
   1  13   0     5377.67     5431.93     49.17 o 
   2  13   0      151.80      146.08      4.67 o 
   3  13   0      500.99      475.31      8.28 o 
   4  13   0       10.94        7.71      2.23 o 
   5  13   0       21.21       21.08      3.36 o 
   6  13   0       29.46       27.08      5.20 o 
   7  13   0      223.46      227.31     10.27 o 
   8  13   0       27.50       29.83      5.17 o 
   0  14   0     7167.02     7147.67    117.88 o 
   1  14   0     3309.51     3372.41     33.16 o 
   2  14   0     2047.40     2096.71     23.87 o 
   3  14   0        7.47        6.49      1.95 o 
   4  14   0      876.03      913.63     14.89 o 
   5  14   0      580.28      596.02     15.12 o 
   6  14   0      704.84      656.82     14.01 o 
   7  14   0       31.70       32.20      4.92 o 
   8  14   0       14.57       17.41      4.55 o 
   1  15   0     3166.08     3216.68     34.08 o 
   2  15   0        2.99        1.38      1.49 o 
   3  15   0      344.75      441.65     12.22 o 
   4  15   0       11.22       11.54      2.91 o 
   5  15   0      254.24      252.79      9.05 o 
   6  15   0      124.37      116.57      7.51 o 
   7  15   0       47.01       48.41      5.70 o 
   8  15   0       31.80       42.79      6.95 o 
   0  16   0      447.81      462.06     17.07 o 
   1  16   0     1414.20     1306.96     17.59 o 
   2  16   0     1559.39     1542.40     18.70 o 
   3  16   0      568.28      569.07      9.81 o 
   4  16   0        3.85        0.00      1.89 o 
   5  16   0      144.41      152.62      9.06 o 
   6  16   0       26.01       22.71      4.26 o 
   7  16   0        4.85        5.44      3.24 o 
   8  16   0       15.22       28.31      5.08 o 
   1  17   0      441.24      423.14      9.06 o 
   2  17   0       66.72       64.53      3.92 o 
   3  17   0       10.53       13.75      2.78 o 
   4  17   0      305.18      308.40     12.42 o 
   5  17   0      285.35      268.03     11.97 o 
   6  17   0       94.70      101.11      7.21 o 
   7  17   0        3.68        3.12      3.40 o 
   8  17   0       21.94       50.79      6.60 o 
   0  18   0     1459.93     1562.25     44.54 o 
   1  18   0       11.81       12.32      2.40 o 
   2  18   0      217.97      206.23      9.14 o 
   3  18   0      508.38      512.00     10.97 o 
   4  18   0      409.86      356.21      9.80 o 
   5  18   0       47.56       41.45      4.45 o 
   6  18   0       78.31       76.60      6.51 o 
   7  18   0      116.28      142.67      9.90 o 
   1  19   0       91.73       86.58      6.90 o 
   2  19   0       36.65       29.02      3.63 o 
   3  19   0      256.10      242.35      8.06 o 
   4  19   0        6.00        2.72      2.56 o 
   5  19   0       42.95       32.95      6.85 o 
   6  19   0       17.94       16.66      4.05 o 
   7  19   0        2.11        6.06      5.38 o 
   0  20   0    10529.29    10477.75    149.63 o 
   1  20   0      130.20      128.35      8.35 o 
   2  20   0     1188.60     1183.92     39.68 o 
   3  20   0       16.69       13.99      2.96 o 
   4  20   0     1137.74     1026.35     17.62 o 
   5  20   0      152.36      138.63      8.29 o 
   6  20   0        0.34        0.00      3.07 o 
   7  20   0        0.02        2.22      3.61 o 
   1  21   0      237.08      238.52      7.23 o 
   2  21   0      223.60      219.85      8.67 o 
   3  21   0      276.65      340.83     19.72 o 
   4  21   0       28.88       16.87      5.51 o 
   5  21   0       65.45       64.50      6.75 o 
   6  21   0      251.16      262.04     12.63 o 
   0  22   0     1122.47     1223.32     28.45 o 
   1  22   0       93.99       79.07      4.92 o 
   2  22   0     1051.58     1061.90     17.08 o 
   3  22   0       73.83       67.46      6.79 o 
   4  22   0      195.98      163.89      9.89 o 
   5  22   0      126.05      123.19      9.88 o 
   6  22   0        0.00        2.61      3.47 o 
   1  23   0      653.52      638.54     26.87 o 
   2  23   0        8.98       15.60      2.95 o 
   3  23   0       11.80       12.18      4.74 o 
   4  23   0       84.39       78.91      7.85 o 
   5  23   0       63.30       58.42      7.26 o 
   6  23   0       58.24       74.55      8.24 o 
   0  24   0        0.79       95.80     12.59 o 
   1  24   0      113.85      102.16     12.27 o 
   2  24   0      135.80      108.98     10.16 o 
   3  24   0       40.77       49.92      6.36 o 
   4  24   0        4.67        7.32      3.92 o 
   5  24   0      309.41      257.67     13.40 o 
   1  25   0       71.16       56.29     17.09 o 
   2  25   0       14.09       16.56      6.07 o 
   3  25   0      147.26      113.85     10.76 o 
   4  25   0       27.33       24.81      6.20 o 
   5  25   0       45.26       41.68      9.45 o 
   0  26   0      421.98      475.85     26.54 o 
   1  26   0        4.67        4.15      4.50 o 
   2  26   0       10.96       12.01      4.92 o 
   3  26   0       34.34       37.06      6.91 o 
   4  26   0       63.15       58.59      8.39 o 
   1  27   0      486.64      472.81     19.07 o 
   2  27   0        0.17        5.98      4.32 o 
   3  27   0      328.84      368.90     68.36 o 
   0  28   0       42.49       88.15     13.49 o 
   1  28   0        0.70        2.83      4.28 o 
   2  28   0      106.21       85.36      9.84 o 
   1  29   0       76.70       66.22      9.22 o 
  -9   0   1       37.35       58.66     12.07 o 
  -7   0   1        4.68        5.10      5.50 o 
  -5   0   1       29.38       26.82      4.73 o 
  -3   0   1     4793.98     4839.02     63.40 o 
  -1   0   1      573.48      462.77      6.75 o 
   1   0   1    20818.23    17516.29    284.01 o 
   3   0   1      586.21      663.09     10.99 o 
   5   0   1      825.48      949.32     24.76 o 
   7   0   1      267.12      234.00     14.18 o 
   9   0   1       62.46       72.62      9.12 o 
  -9   1   1        0.16        0.00      4.86 o 
  -8   1   1      329.97      272.66     12.26 o 
  -7   1   1       48.99       37.43      5.36 o 
  -6   1   1      137.29      148.63      7.29 o 
  -5   1   1      262.20      290.58      8.28 o 
  -4   1   1     3524.34     3649.54     33.52 o 
  -3   1   1      265.31      256.11      5.08 o 
  -2   1   1      644.87      587.99      6.13 o 
  -1   1   1       93.36       96.54      2.05 o 
   0   1   1     5145.50     4972.48     49.93 o 
   1   1   1      616.37      557.06      4.63 o 
   2   1   1      690.63      647.71      5.79 o 
   3   1   1       14.77        8.61      1.36 o 
   4   1   1      843.91      968.42     13.07 o 
   5   1   1      381.81      403.67      8.72 o 
   6   1   1       78.73       86.94      5.90 o 
   7   1   1       46.96       38.03      4.97 o 
   8   1   1      177.91      164.23     13.76 o 
   9   1   1        2.97       21.67     10.62 o 
  -9   2   1       96.64      104.62     10.57 o 
  -8   2   1      519.24      448.02     15.70 o 
  -7   2   1      197.22      186.63      9.02 o 
  -6   2   1        2.17        5.79      3.18 o 
  -5   2   1      546.03      610.05     11.31 o 
  -4   2   1     1019.47     1173.47     14.31 o 
  -3   2   1       47.24       44.14      2.87 o 
  -2   2   1     1470.11     1447.27     12.26 o 
  -1   2   1     8603.11     8178.78     66.97 o 
   0   2   1        0.00        0.00      0.36 o 
   1   2   1      762.15      664.43      5.03 o 
   2   2   1     1870.51     1963.30     14.18 o 
   3   2   1      961.69      950.18     10.62 o 
   4   2   1       15.83        2.96      1.67 o 
   5   2   1       42.33       42.75      3.81 o 
   6   2   1       21.13       13.65      3.40 o 
   7   2   1        6.08       12.34      3.74 o 
   8   2   1       80.71       68.44      6.84 o 
   9   2   1       44.44       51.74     13.35 o 
  -9   3   1       86.84       72.90     11.94 o 
  -8   3   1       42.01       39.10      6.86 o 
  -7   3   1        5.01        4.26      3.65 o 
  -6   3   1      588.83      578.49     11.62 o 
  -5   3   1     2076.80     2259.11     24.51 o 
  -4   3   1      277.57      252.48      7.89 o 
  -3   3   1       20.73       21.46      1.91 o 
  -2   3   1      136.05      122.83      4.18 o 
  -1   3   1     6121.50     5523.58     46.29 o 
   0   3   1      510.80      544.09      4.96 o 
   1   3   1     6556.70     6259.25     38.08 o 
   2   3   1      147.74      148.71      2.79 o 
   3   3   1      702.87      684.74      8.46 o 
   4   3   1      128.04      141.45      4.75 o 
   5   3   1      160.85      182.21      6.08 o 
   6   3   1       57.39       49.36      4.35 o 
   7   3   1        4.23        6.97      3.49 o 
   8   3   1        4.88        6.86      5.91 o 
   9   3   1       68.47       65.51     11.31 o 
  -9   4   1       85.04      101.91     10.38 o 
  -8   4   1      319.78      252.00     15.57 o 
  -7   4   1       24.53       17.04      4.67 o 
  -6   4   1      109.43      134.24      6.65 o 
  -5   4   1        0.53        0.00      2.28 o 
  -4   4   1     1527.90     1684.77     18.39 o 
  -3   4   1       19.10       14.74      1.61 o 
  -2   4   1      388.64      426.00      5.39 o 
  -1   4   1      249.91      204.07      2.90 o 
   0   4   1     1055.01     1014.73      9.11 o 
   1   4   1      991.35     1003.52      7.87 o 
   2   4   1     1840.27     1917.67     15.16 o 
   3   4   1       91.10       83.42      3.21 o 
   4   4   1      865.96      923.17     12.04 o 
   5   4   1       20.65       19.00      2.78 o 
   6   4   1        5.02        6.43      2.97 o 
   7   4   1       68.93       79.60      6.47 o 
   8   4   1      173.63      175.72     10.28 o 
   9   4   1        0.34       14.35     12.92 o 
  -9   5   1      105.01      110.86     10.91 o 
  -8   5   1        8.07        6.92      5.91 o 
  -7   5   1       23.78       22.27      5.25 o 
  -6   5   1       70.31       70.61      5.65 o 
  -5   5   1      559.64      632.69     11.08 o 
  -4   5   1       74.25       95.02      4.02 o 
  -3   5   1       70.15       61.69      2.79 o 
  -2   5   1      475.97      422.31      5.06 o 
  -1   5   1    12553.84    11766.47     99.10 o 
   0   5   1     3408.21     3247.24     25.18 o 
   1   5   1      739.06      627.30      6.06 o 
   2   5   1     2557.90     2533.96     19.35 o 
   3   5   1     1104.39     1013.12     11.78 o 
   4   5   1     1675.37     1729.08     19.91 o 
   5   5   1        0.18        0.98      1.86 o 
   6   5   1      281.13      288.96     11.05 o 
   7   5   1        4.13        3.79      3.34 o 
   8   5   1        5.35       16.08      4.36 o 
   9   5   1        3.28       16.37     10.33 o 
  -9   6   1      222.33      220.04     23.15 o 
  -8   6   1       32.29       25.11      9.05 o 
  -7   6   1      272.83      257.43     12.63 o 
  -6   6   1       35.43       40.26      4.83 o 
  -5   6   1      894.92      934.76     13.41 o 
  -4   6   1       27.33       25.15      2.47 o 
  -3   6   1       46.80       50.29      2.63 o 
  -2   6   1      539.30      499.26      8.10 o 
  -1   6   1      723.37      655.49      6.73 o 
   0   6   1     1336.72     1300.81     11.49 o 
   1   6   1     2485.38     2321.96     18.98 o 
   2   6   1      175.87      198.21      3.32 o 
   3   6   1      112.08      118.15      3.80 o 
   4   6   1      630.36      705.55     13.60 o 
   5   6   1       54.47       45.83      3.65 o 
   6   6   1       28.34       27.44      3.76 o 
   7   6   1     1665.35     1604.70     25.76 o 
   8   6   1        0.00        5.53      4.93 o 
   9   6   1        3.58        0.00      6.52 o 
  -9   7   1        0.45        5.68      8.76 o 
  -8   7   1      211.18      206.35     15.55 o 
  -7   7   1       19.88        5.40      4.15 o 
  -6   7   1      979.62     1043.56     22.17 o 
  -5   7   1       94.83       83.87      4.66 o 
  -4   7   1      117.49      136.96      4.89 o 
  -3   7   1       76.22       81.40      3.44 o 
  -2   7   1     3090.51     3182.28     27.60 o 
  -1   7   1     2466.49     2407.13     20.18 o 
   0   7   1      680.58      645.32      7.16 o 
   1   7   1     1898.79     1839.99     15.05 o 
   2   7   1     2132.35     2148.65     18.53 o 
   3   7   1        0.05        0.80      1.30 o 
   4   7   1      299.87      365.66      7.34 o 
   5   7   1      221.80      205.02      6.45 o 
   6   7   1     1124.96     1114.78     16.44 o 
   7   7   1       70.78       69.65      5.69 o 
   8   7   1      236.92      212.29     10.42 o 
   9   7   1       96.98      118.55     10.35 o 
  -9   8   1       13.26       12.21      5.86 o 
  -8   8   1      166.53      169.22     14.67 o 
  -7   8   1       16.25        3.68      4.01 o 
  -6   8   1      101.14      109.54      6.17 o 
  -5   8   1      920.28      933.66     19.00 o 
  -4   8   1     1392.10     1458.80     17.65 o 
  -3   8   1      373.15      380.95      6.69 o 
  -2   8   1     1187.79     1182.63     12.99 o 
  -1   8   1     8669.78     8620.19     63.69 o 
   0   8   1      783.46      879.82     11.55 o 
   1   8   1     1248.55     1224.50     10.70 o 
   2   8   1       35.58       44.14      2.30 o 
   3   8   1        0.40        3.82      1.43 o 
   4   8   1        1.87        2.97      1.72 o 
   5   8   1      444.21      438.15      8.91 o 
   6   8   1       22.64       18.26      3.47 o 
   7   8   1      143.44      154.92      7.87 o 
   8   8   1       17.09       29.09      5.12 o 
   9   8   1        0.99        3.59     18.22 o 
  -9   9   1      104.99       90.18      9.45 o 
  -8   9   1      132.81      121.36     10.24 o 
  -7   9   1      142.52      120.10      8.43 o 
  -6   9   1     3244.14     3168.61     34.39 o 
  -5   9   1      101.36      126.56      5.60 o 
  -4   9   1      170.42      188.66      5.77 o 
  -3   9   1      580.81      622.73      9.04 o 
  -2   9   1     2084.31     2304.89     22.32 o 
  -1   9   1       35.36       40.18      2.00 o 
   0   9   1      916.16      835.97     14.33 o 
   1   9   1      510.10      480.66      5.81 o 
   2   9   1     3932.89     3916.35     33.72 o 
   3   9   1      600.33      584.64      8.67 o 
   4   9   1       55.42       43.03      3.18 o 
   5   9   1      270.45      303.35     10.39 o 
   6   9   1     2694.74     2659.23     39.65 o 
   7   9   1       33.73       41.31      4.66 o 
   8   9   1        4.49        3.62      3.27 o 
   9   9   1        3.41        0.00      6.90 o 
  -9  10   1        0.77        5.01      4.74 o 
  -8  10   1        0.86        0.66      4.80 o 
  -7  10   1       34.96       16.60      4.89 o 
  -6  10   1      479.66      478.18     10.76 o 
  -5  10   1      228.06      209.11      6.87 o 
  -4  10   1      640.00      671.86     10.48 o 
  -3  10   1      284.61      311.83      6.66 o 
  -2  10   1      462.49      464.56      7.28 o 
  -1  10   1      929.67      892.50     10.27 o 
   0  10   1        0.75        0.00      0.83 o 
   1  10   1     1801.06     1911.20     17.10 o 
   2  10   1      411.71      484.36      7.62 o 
   3  10   1     2532.02     2695.00     25.78 o 
   4  10   1        7.29        6.83      2.00 o 
   5  10   1      191.57      200.34      6.65 o 
   6  10   1       44.88       42.94      4.82 o 
   7  10   1        0.61        0.00      2.51 o 
   8  10   1      129.04      142.44      9.82 o 
   9  10   1        0.85       11.97     10.03 o 
  -9  11   1      140.30      154.23     11.92 o 
  -8  11   1        6.76       15.82      5.71 o 
  -7  11   1      152.82      134.48      9.23 o 
  -6  11   1     1102.65     1108.49     16.91 o 
  -5  11   1       26.69       32.12      3.55 o 
  -4  11   1      206.40      222.24      6.41 o 
  -3  11   1      123.61      125.04      4.86 o 
  -2  11   1     1102.20     1273.77     15.94 o 
  -1  11   1     1100.75     1098.74     12.34 o 
   0  11   1      809.86      781.98      9.98 o 
   1  11   1        0.33        0.95      1.00 o 
   2  11   1     5327.93     5717.11     47.90 o 
   3  11   1       20.68       17.78      2.17 o 
   4  11   1       20.85       21.11      2.67 o 
   5  11   1       14.89       12.01      2.75 o 
   6  11   1     3515.63     3546.51     47.89 o 
   7  11   1        0.08        0.60      2.53 o 
   8  11   1       90.43      105.46      8.37 o 
  -9  12   1      207.97      235.67     14.43 o 
  -8  12   1       22.72       23.19      6.23 o 
  -7  12   1      551.65      554.25     14.00 o 
  -6  12   1      114.87      106.81      6.24 o 
  -5  12   1        2.29        5.33      2.56 o 
  -4  12   1      295.48      289.36      7.07 o 
  -3  12   1     1366.59     1437.21     17.47 o 
  -2  12   1      786.28      769.17     14.66 o 
  -1  12   1      103.30      102.41      4.20 o 
   0  12   1     1465.28     1392.51     15.66 o 
   1  12   1       60.54       65.70      3.85 o 
   2  12   1      119.06      125.34      4.18 o 
   3  12   1      190.46      193.50      5.45 o 
   4  12   1       16.21       15.24      2.43 o 
   5  12   1      748.04      754.67     13.49 o 
   6  12   1      341.07      309.29     10.01 o 
   7  12   1       19.10       16.97      4.07 o 
   8  12   1        4.64        8.01      5.06 o 
  -8  13   1      181.95      191.81     14.87 o 
  -7  13   1       79.48       70.30      7.21 o 
  -6  13   1     1356.37     1442.63     21.82 o 
  -5  13   1        3.76        4.76      2.40 o 
  -4  13   1       23.81       22.12      2.68 o 
  -3  13   1        6.55        2.33      1.77 o 
  -2  13   1     3500.14     3640.09     37.05 o 
  -1  13   1      141.03      131.56      4.28 o 
   0  13   1      560.74      580.65      8.57 o 
   1  13   1      510.40      558.99      8.13 o 
   2  13   1      185.89      228.46      5.40 o 
   3  13   1      359.64      393.02      8.51 o 
   4  13   1      116.72      124.92      5.25 o 
   5  13   1       28.91       24.27      3.72 o 
   6  13   1      159.22      153.09      7.86 o 
   7  13   1        0.00        2.16      3.06 o 
   8  13   1       79.88       74.99      7.45 o 
  -8  14   1       11.96        5.80      8.96 o 
  -7  14   1      571.70      519.93     14.43 o 
  -6  14   1      155.30      128.30      7.00 o 
  -5  14   1      278.07      290.33      8.53 o 
  -4  14   1      149.27      154.82      6.07 o 
  -3  14   1       20.74        9.41      2.24 o 
  -2  14   1     1754.49     1753.25     27.72 o 
  -1  14   1       57.24       55.82      4.41 o 
   0  14   1      221.08      199.03      5.78 o 
   1  14   1      250.86      258.84      5.61 o 
   2  14   1      348.77      350.03      6.65 o 
   3  14   1      261.43      258.96      6.47 o 
   4  14   1       67.87       65.53      4.47 o 
   5  14   1      228.64      238.17      7.91 o 
   6  14   1       60.45       77.57      7.88 o 
   7  14   1      166.11      151.79      9.91 o 
   8  14   1       17.51       25.99      5.06 o 
  -8  15   1       31.38       44.56      7.03 o 
  -7  15   1        3.90        0.11      3.72 o 
  -6  15   1      678.06      618.75     15.19 o 
  -5  15   1       54.94       57.69      4.52 o 
  -4  15   1       74.54       86.71      4.75 o 
  -3  15   1      110.64      113.43      5.12 o 
  -2  15   1      716.08      680.37     15.99 o 
  -1  15   1       71.27       71.64      4.60 o 
   0  15   1      121.62      115.10      4.74 o 
   1  15   1      317.13      301.20      6.25 o 
   2  15   1        2.04        1.27      1.57 o 
   3  15   1      292.12      263.70      6.67 o 
   4  15   1       32.05       25.66      3.28 o 
   5  15   1        5.90        4.63      2.50 o 
   6  15   1       36.05       32.21      4.73 o 
   7  15   1        1.02        0.00      4.07 o 
   8  15   1       18.62       23.38      5.39 o 
  -8  16   1       65.52       65.79      9.09 o 
  -7  16   1      108.79       92.20      8.91 o 
  -6  16   1      102.38       77.15      6.06 o 
  -5  16   1       10.28       12.44      3.06 o 
  -4  16   1      238.31      236.47      8.25 o 
  -3  16   1       43.32       49.36      3.77 o 
  -2  16   1      376.78      395.64      7.63 o 
  -1  16   1      564.53      539.65      9.90 o 
   0  16   1      286.82      286.79      6.97 o 
   1  16   1        0.66        0.00      1.48 o 
   2  16   1      437.73      440.01      8.01 o 
   3  16   1      298.94      266.38      7.86 o 
   4  16   1       15.18       13.01      2.74 o 
   5  16   1       29.87       32.15      4.46 o 
   6  16   1        3.51        0.00      2.67 o 
   7  16   1        0.01        5.02      3.28 o 
   8  16   1       16.99       23.01      6.38 o 
  -8  17   1       94.68      111.25      8.58 o 
  -7  17   1       38.82       42.59      5.52 o 
  -6  17   1       40.84       35.38      4.65 o 
  -5  17   1      179.72      180.38      8.33 o 
  -4  17   1       27.78       21.23      3.09 o 
  -3  17   1      478.01      453.16     12.11 o 
  -2  17   1      570.91      564.32      9.54 o 
  -1  17   1      291.84      287.19     10.37 o 
   0  17   1      389.62      364.05      9.43 o 
   1  17   1       18.74       17.76      2.31 o 
   2  17   1        9.08        2.75      1.85 o 
   3  17   1        1.30        1.62      2.01 o 
   4  17   1       20.25       28.47      3.66 o 
   5  17   1       59.98       61.13      5.86 o 
   6  17   1       82.55       90.38      7.25 o 
   7  17   1       20.23       35.12      5.43 o 
  -7  18   1       21.32       16.87      5.33 o 
  -6  18   1       14.36       22.29      4.32 o 
  -5  18   1       30.44       20.85      3.80 o 
  -4  18   1        6.70        2.62      2.22 o 
  -3  18   1       16.40       14.22      2.75 o 
  -2  18   1       56.57       55.01      3.42 o 
  -1  18   1       72.83       67.73      3.88 o 
   0  18   1      502.48      444.40      9.84 o 
   1  18   1      338.87      360.76     12.54 o 
   2  18   1      201.26      201.86      6.72 o 
   3  18   1       30.31       33.40      3.54 o 
   4  18   1       85.88       82.86      6.01 o 
   5  18   1      149.78      128.59      8.27 o 
   6  18   1        8.98       14.07      3.89 o 
   7  18   1       63.52       91.71      8.57 o 
  -7  19   1       17.19       18.86      5.77 o 
  -6  19   1      115.38      112.61      7.73 o 
  -5  19   1       11.30       10.00      3.17 o 
  -4  19   1        1.42        3.48      2.38 o 
  -3  19   1      398.00      387.29     14.42 o 
  -2  19   1     1792.40     1799.24     22.80 o 
  -1  19   1       28.39       26.38      2.82 o 
   0  19   1      989.97      971.13     19.18 o 
   1  19   1      111.79       99.04      5.26 o 
   2  19   1      385.18      391.16      9.08 o 
   3  19   1       38.34       38.38      4.56 o 
   4  19   1      169.88      162.31      9.50 o 
   5  19   1        3.06        2.72      3.65 o 
   6  19   1        7.03        2.11      3.01 o 
   7  19   1       18.35       25.37      5.07 o 
  -7  20   1       48.29       66.12      7.03 o 
  -6  20   1       43.68       36.11      5.32 o 
  -5  20   1      123.68      115.44      7.41 o 
  -4  20   1       21.09       19.94      4.02 o 
  -3  20   1       82.33       90.03      5.53 o 
  -2  20   1       74.36       69.29      5.30 o 
  -1  20   1      220.79      226.14      7.41 o 
   0  20   1      477.24      481.75     10.16 o 
   1  20   1      649.13      600.81     18.94 o 
   2  20   1       15.68       15.41      4.56 o 
   3  20   1      161.47      158.25     13.90 o 
   4  20   1        9.72        8.15      3.29 o 
   5  20   1        8.03        3.16      3.03 o 
   6  20   1       15.04       17.17      4.31 o 
   7  20   1       19.39       26.09      7.86 o 
  -6  21   1        4.15        7.37      5.37 o 
  -5  21   1        9.17        6.44      3.30 o 
  -4  21   1      263.68      252.94     11.98 o 
  -3  21   1      240.15      241.88     10.43 o 
  -2  21   1      151.01      145.12      7.57 o 
  -1  21   1        2.99        2.50      2.41 o 
   0  21   1      421.00      402.60     12.18 o 
   1  21   1      420.14      390.82     13.45 o 
   2  21   1      104.54       92.00      8.48 o 
   3  21   1       30.37       25.05      4.09 o 
   4  21   1        5.26        3.38      2.91 o 
   5  21   1       18.25       24.90      5.24 o 
   6  21   1        9.83       13.44      4.55 o 
  -6  22   1       92.62       82.39      7.62 o 
  -5  22   1        0.48        0.00      3.08 o 
  -4  22   1      120.95      103.32      7.00 o 
  -3  22   1      336.70      324.94     15.63 o 
  -2  22   1       10.79        8.37      3.21 o 
  -1  22   1      264.13      260.85     11.11 o 
   0  22   1      481.12      491.65     11.69 o 
   1  22   1       88.51       91.34      7.32 o 
   2  22   1       10.09       11.24      3.37 o 
   3  22   1       48.84       47.34      5.26 o 
   4  22   1      196.97      206.58     10.03 o 
   5  22   1        3.35        3.53      3.34 o 
   6  22   1        1.80        6.37      3.76 o 
  -6  23   1       32.37       55.70      7.18 o 
  -5  23   1       45.37       47.99      7.21 o 
  -4  23   1      325.47      301.71     10.81 o 
  -3  23   1       80.01       68.97      7.12 o 
  -2  23   1      335.76      312.62     11.49 o 
  -1  23   1        8.15        8.34      3.16 o 
   0  23   1      277.84      261.34      9.40 o 
   1  23   1      372.00      376.27     14.56 o 
   2  23   1      137.05      138.34     10.05 o 
   3  23   1       50.18       61.87      6.70 o 
   4  23   1        3.26        0.00      3.10 o 
   5  23   1       16.27       16.87      4.76 o 
  -5  24   1        3.01        1.94      3.46 o 
  -4  24   1      208.35      208.72     11.23 o 
  -3  24   1       12.59       12.44      3.66 o 
  -2  24   1        7.21        5.93      3.10 o 
  -1  24   1       36.45       34.92      4.66 o 
   0  24   1      103.58       84.78      6.04 o 
   1  24   1      231.81      241.47     12.66 o 
   2  24   1        7.56        1.63      3.35 o 
   3  24   1      125.26      101.11      9.26 o 
   4  24   1       10.31       14.82      4.76 o 
   5  24   1       28.48       37.53      6.98 o 
  -5  25   1        4.97        8.37      4.12 o 
  -4  25   1        2.12        2.18      3.39 o 
  -3  25   1       64.35       52.28      5.65 o 
  -2  25   1        9.51        4.58      4.06 o 
  -1  25   1      121.03      103.31      7.30 o 
   0  25   1      282.63      262.26      9.56 o 
   1  25   1      255.58      251.78     14.15 o 
   2  25   1       69.72       68.69      9.04 o 
   3  25   1        0.24        3.83      3.89 o 
   4  25   1       83.59       66.90     14.17 o 
  -4  26   1       49.65       39.23      6.32 o 
  -3  26   1       75.12       76.63      8.00 o 
  -2  26   1        1.71        0.00      4.44 o 
  -1  26   1        1.54        0.00      2.73 o 
   0  26   1      166.30      160.14      9.63 o 
   1  26   1        6.22        6.86      3.13 o 
   2  26   1       59.52       84.53      8.47 o 
   3  26   1        0.15        0.00      3.46 o 
   4  26   1       78.94       84.23     17.09 o 
  -3  27   1      246.63      222.47     47.45 o 
  -2  27   1      137.40      156.15     12.71 o 
  -1  27   1       35.58       28.50      6.20 o 
   0  27   1       51.78       54.82      7.87 o 
   1  27   1      252.90      264.28     26.76 o 
   2  27   1      205.83      240.56     15.54 o 
   3  27   1        6.94        4.27      7.87 o 
  -2  28   1       76.81       73.70     12.14 o 
  -1  28   1      160.47      182.89     13.68 o 
   0  28   1       17.36        8.45      4.60 o 
   1  28   1        9.93        5.99      4.42 o 
   2  28   1       37.67       43.25      7.23 o 
  -1  29   1      111.28      115.93     11.29 o 
   0  29   1      135.05      137.04     19.79 o 
   1  29   1       19.77       21.94      9.00 o 
  -8   0   2      239.95      230.59     15.01 o 
  -6   0   2       87.23       77.16      7.52 o 
  -4   0   2      387.39      384.75      9.90 o 
  -2   0   2    13539.66    12981.31    188.85 o 
   0   0   2      323.91      297.81     11.69 o 
   2   0   2     1997.81     2084.13     27.15 o 
   4   0   2     2202.82     2399.14     32.46 o 
   6   0   2      195.32      156.53      9.47 o 
   8   0   2        5.94       12.14     11.24 o 
  -9   1   2        0.36        0.00      4.52 o 
  -8   1   2       65.82       56.13      6.56 o 
  -7   1   2        0.49        0.00      3.37 o 
  -6   1   2       11.34       10.81      3.46 o 
  -5   1   2      540.04      542.03      9.72 o 
  -4   1   2      269.13      260.80      8.98 o 
  -3   1   2      480.05      507.38      6.68 o 
  -2   1   2      589.69      587.21      8.50 o 
  -1   1   2     2002.05     1886.96     36.73 o 
   0   1   2       20.89       26.90      2.99 o 
   1   1   2      894.16      963.78     10.67 o 
   2   1   2      531.65      566.83      7.19 o 
   3   1   2     1604.08     1608.79     12.71 o 
   4   1   2       41.68       44.35      2.47 o 
   5   1   2       91.76       96.17      4.38 o 
   6   1   2       59.88       57.86      4.15 o 
   7   1   2       97.09       76.28      5.13 o 
   8   1   2       36.38       26.70      9.28 o 
   9   1   2       47.22       63.21     14.22 o 
  -9   2   2        5.96        8.88      5.39 o 
  -8   2   2      102.72       91.94      7.49 o 
  -7   2   2       87.14       78.64      6.77 o 
  -6   2   2        3.86        5.76      3.23 o 
  -5   2   2      167.94      155.01      5.97 o 
  -4   2   2      507.83      510.77      8.25 o 
  -3   2   2      178.03      161.80      4.00 o 
  -2   2   2     2164.08     2155.47     25.14 o 
  -1   2   2     4083.30     3922.97     81.61 o 
   0   2   2      387.97      354.15      5.84 o 
   1   2   2       95.05       83.18      2.86 o 
   2   2   2     1174.81     1165.66     12.24 o 
   3   2   2      225.19      233.41      4.15 o 
   4   2   2        8.19        2.25      1.01 o 
   5   2   2       45.02       41.26      3.08 o 
   6   2   2      143.71      127.70      6.51 o 
   7   2   2        1.92        0.00      2.09 o 
   8   2   2       30.91       31.78     11.47 o 
   9   2   2        1.43        0.98      6.91 o 
  -9   3   2        2.46        2.70      5.32 o 
  -8   3   2        0.00        0.00      4.33 o 
  -7   3   2       42.59       40.33      5.64 o 
  -6   3   2      205.85      196.19      8.07 o 
  -5   3   2      243.23      256.41      7.75 o 
  -4   3   2       23.30       22.43      2.37 o 
  -3   3   2      114.74      103.90      3.37 o 
  -2   3   2       68.05      108.70      3.59 o 
  -1   3   2       19.88       23.44      1.80 o 
   0   3   2     3762.59     3569.26     39.17 o 
   1   3   2      151.66      130.46      2.45 o 
   2   3   2      362.31      378.04      4.53 o 
   3   3   2     1472.35     1522.71     13.44 o 
   4   3   2      221.57      219.46      4.69 o 
   5   3   2       14.06       16.01      2.94 o 
   6   3   2      400.24      397.35      9.18 o 
   7   3   2       29.99       19.59      3.17 o 
   8   3   2       23.85       30.35      4.98 o 
   9   3   2       55.27       74.26     15.18 o 
  -9   4   2       22.71       35.48     24.85 o 
  -8   4   2       93.38       77.17      7.09 o 
  -7   4   2      195.55      207.53      9.50 o 
  -6   4   2      294.54      286.01      9.34 o 
  -5   4   2       61.66       59.38      4.12 o 
  -4   4   2     1144.08     1177.98     14.67 o 
  -3   4   2      234.53      213.86      6.21 o 
  -2   4   2       20.17       28.55      1.72 o 
  -1   4   2     2453.93     2461.99     28.79 o 
   0   4   2     3769.14     3676.06     31.28 o 
   1   4   2     2007.95     1892.93     19.42 o 
   2   4   2       99.23      101.22      2.45 o 
   3   4   2        0.00        0.00      0.98 o 
   4   4   2      108.76       89.35      3.43 o 
   5   4   2       49.26       53.90      3.45 o 
   6   4   2        3.77        4.03      2.29 o 
   7   4   2       10.80       14.24      3.03 o 
   8   4   2       14.60       17.34      4.39 o 
   9   4   2        8.28        7.56     11.24 o 
  -9   5   2      224.70      230.75     14.97 o 
  -8   5   2       15.30       11.41      5.46 o 
  -7   5   2        0.46        0.00      3.56 o 
  -6   5   2        9.19       16.02      3.68 o 
  -5   5   2       34.58       26.01      3.27 o 
  -4   5   2      744.93      745.00     11.62 o 
  -3   5   2      717.66      717.65      9.50 o 
  -2   5   2      275.77      253.53      4.92 o 
  -1   5   2     2352.87     2293.75     24.06 o 
   0   5   2     3563.45     3343.67     29.96 o 
   1   5   2      718.60      733.87      7.08 o 
   2   5   2        0.15        0.00      0.76 o 
   3   5   2       26.19       28.44      2.21 o 
   4   5   2      164.98      166.21      6.30 o 
   5   5   2     1014.47     1005.33     13.90 o 
   6   5   2       57.04       60.67      5.11 o 
   7   5   2      218.56      209.53     15.25 o 
   8   5   2       10.75       15.30      4.77 o 
   9   5   2      123.43      166.05     25.41 o 
  -9   6   2       53.06       36.47     10.26 o 
  -8   6   2      165.76      175.24     10.72 o 
  -7   6   2       62.39       58.22      6.02 o 
  -6   6   2     1067.26     1009.23     16.87 o 
  -5   6   2      323.22      318.32     10.33 o 
  -4   6   2      276.44      290.40      6.69 o 
  -3   6   2      369.66      381.49      7.40 o 
  -2   6   2     2677.85     2626.96     23.65 o 
  -1   6   2     1363.49     1333.18     13.14 o 
   0   6   2       88.15       84.88      2.73 o 
   1   6   2      777.31      832.03      6.95 o 
   2   6   2       74.38       65.02      2.33 o 
   3   6   2       86.87      100.37      3.92 o 
   4   6   2        1.69        2.59      1.24 o 
   5   6   2        1.27        1.35      1.80 o 
   6   6   2      179.36      180.73      8.02 o 
   7   6   2       47.16       46.34      5.36 o 
   8   6   2        7.73       12.27      4.08 o 
   9   6   2       47.56       28.84     11.26 o 
  -9   7   2       16.88       13.84      6.70 o 
  -8   7   2        0.01        0.00      4.66 o 
  -7   7   2     1116.16     1117.35     20.65 o 
  -6   7   2       43.51       41.34      4.99 o 
  -5   7   2      402.49      394.40     10.03 o 
  -4   7   2      184.84      163.61      4.87 o 
  -3   7   2      706.43      717.76      9.74 o 
  -2   7   2      156.09      168.87      5.20 o 
  -1   7   2     1049.82     1003.82      8.77 o 
   0   7   2      147.16      147.03      2.45 o 
   1   7   2     1404.83     1480.89     13.17 o 
   2   7   2       35.77       36.65      2.35 o 
   3   7   2      179.88      191.32      5.29 o 
   4   7   2      249.25      237.95      5.68 o 
   5   7   2     1082.98     1037.45     14.80 o 
   6   7   2       28.36       28.50      3.20 o 
   7   7   2       40.00       30.80      5.97 o 
   8   7   2       59.14       63.68      7.98 o 
   9   7   2      161.05      213.74     24.29 o 
  -9   8   2        3.41        7.90      6.18 o 
  -8   8   2      499.56      466.59     25.48 o 
  -7   8   2      104.03      101.44      7.62 o 
  -6   8   2        2.42        0.00      3.20 o 
  -5   8   2       75.72       60.36      4.41 o 
  -4   8   2        2.82        0.00      1.32 o 
  -3   8   2      148.39      153.24      4.38 o 
  -2   8   2       23.78       28.05      2.27 o 
  -1   8   2     2262.73     2291.28     21.80 o 
   0   8   2     2649.08     2644.31     23.63 o 
   1   8   2        9.65       11.69      1.17 o 
   2   8   2      580.07      608.59      8.88 o 
   3   8   2      268.26      252.48      5.82 o 
   4   8   2      196.62      178.66      3.96 o 
   5   8   2       84.21       84.44      8.90 o 
   6   8   2      413.23      439.88      9.78 o 
   7   8   2        2.43        2.20      2.64 o 
   8   8   2       13.16        9.88      3.51 o 
   9   8   2       23.13       33.73     11.45 o 
  -9   9   2        8.59       13.17      6.12 o 
  -8   9   2       10.10        2.65      4.79 o 
  -7   9   2     2301.91     2344.70     36.72 o 
  -6   9   2      155.44      166.50      8.41 o 
  -5   9   2       33.63       40.48      3.56 o 
  -4   9   2       16.13       10.49      1.93 o 
  -3   9   2     3565.26     3569.74     33.92 o 
  -2   9   2      727.10      796.97     11.53 o 
  -1   9   2      795.54      765.26      9.86 o 
   0   9   2      728.94      687.62      8.85 o 
   1   9   2     7547.21     8098.09     65.79 o 
   2   9   2      243.96      252.09      4.58 o 
   3   9   2        0.00        0.00      1.16 o 
   4   9   2       20.37       19.08      2.66 o 
   5   9   2     2490.05     2471.65     28.20 o 
   6   9   2       18.49       22.19      3.69 o 
   7   9   2      256.15      270.89     10.96 o 
   8   9   2       26.62       32.73      5.42 o 
   9   9   2      142.65      185.11     23.21 o 
  -9  10   2       48.63       61.17      9.09 o 
  -8  10   2       88.20      112.27      9.67 o 
  -7  10   2       10.37       12.79      4.82 o 
  -6  10   2      157.13      161.66      8.30 o 
  -5  10   2       96.09       95.26      5.15 o 
  -4  10   2      110.64      123.31      5.12 o 
  -3  10   2       11.72        8.43      1.97 o 
  -2  10   2      206.74      175.16      5.34 o 
  -1  10   2       26.72       27.94      1.99 o 
   0  10   2      533.86      560.25     12.82 o 
   1  10   2       14.77       15.40      1.64 o 
   2  10   2      426.68      407.50      6.57 o 
   3  10   2       70.91       66.48      3.62 o 
   4  10   2      239.61      232.49      6.02 o 
   5  10   2        0.68        0.83      1.97 o 
   6  10   2      115.87      126.97      7.48 o 
   7  10   2      327.99      365.93     12.67 o 
   8  10   2       43.29       63.51      7.14 o 
  -9  11   2        1.29        0.00      7.96 o 
  -8  11   2        5.58        0.75      4.49 o 
  -7  11   2     1785.27     1795.88     29.44 o 
  -6  11   2       12.41        8.84      3.61 o 
  -5  11   2      265.47      280.66      7.93 o 
  -4  11   2      162.62      191.79      6.41 o 
  -3  11   2     4911.60     5162.32     52.54 o 
  -2  11   2      231.55      225.71      6.17 o 
  -1  11   2      111.53      108.36      4.69 o 
   0  11   2       48.57       45.57      2.82 o 
   1  11   2     1426.53     1606.57     17.08 o 
   2  11   2       10.49        6.38      1.50 o 
   3  11   2       82.68       68.71      3.79 o 
   4  11   2       36.80       35.38      3.22 o 
   5  11   2     4821.50     4797.25     58.32 o 
   6  11   2      143.83      135.91      7.71 o 
   7  11   2       13.68       11.44      4.30 o 
   8  11   2        9.05       17.32      7.40 o 
  -9  12   2       41.73       49.85      8.24 o 
  -8  12   2      244.58      268.64     14.86 o 
  -7  12   2       14.74       14.74      4.51 o 
  -6  12   2      106.57      104.36      6.08 o 
  -5  12   2       17.16       17.33      2.91 o 
  -4  12   2      106.96      106.79      5.32 o 
  -3  12   2       11.50       13.32      2.16 o 
  -2  12   2      809.15      799.05     12.83 o 
  -1  12   2      169.66      173.52      5.75 o 
   0  12   2     1604.66     1574.41     19.11 o 
   1  12   2        0.47        0.89      1.08 o 
   2  12   2      317.65      333.80      6.86 o 
   3  12   2      340.83      322.74      7.35 o 
   4  12   2        2.23        1.97      2.01 o 
   5  12   2      105.10       95.97      6.84 o 
   6  12   2      762.11      745.74     19.11 o 
   7  12   2       40.06       49.66      5.47 o 
   8  12   2       96.97      105.63     20.98 o 
  -8  13   2        1.68        1.61      7.98 o 
  -7  13   2      168.25      159.69      9.38 o 
  -6  13   2      475.67      466.80     10.82 o 
  -5  13   2       36.17       34.06      3.65 o 
  -4  13   2       48.56       50.70      3.94 o 
  -3  13   2       83.25       62.63      4.12 o 
  -2  13   2     1078.67     1079.61     16.02 o 
  -1  13   2      207.43      222.61      6.09 o 
   0  13   2      705.41      694.25     11.57 o 
   1  13   2     1243.28     1387.84     15.21 o 
   2  13   2       21.44       27.55      3.15 o 
   3  13   2       33.98       24.87      2.74 o 
   4  13   2        1.79        4.25      2.11 o 
   5  13   2     1058.28     1030.55     32.48 o 
   6  13   2       24.39       21.95      3.92 o 
   7  13   2        8.61       12.15      3.55 o 
   8  13   2       10.06        5.30      7.34 o 
  -8  14   2       60.55       76.79     11.07 o 
  -7  14   2       87.81       83.15      8.04 o 
  -6  14   2      607.64      619.18     12.58 o 
  -5  14   2       38.34       40.00      3.87 o 
  -4  14   2      129.68      124.46      7.13 o 
  -3  14   2       34.31       29.98      3.23 o 
  -2  14   2     1251.88     1213.04     17.68 o 
  -1  14   2        1.30        2.83      1.57 o 
   0  14   2      148.77      137.84      4.34 o 
   1  14   2        6.55        5.10      1.77 o 
   2  14   2      685.13      776.86     11.84 o 
   3  14   2      233.96      231.17      7.34 o 
   4  14   2      277.49      287.63      8.83 o 
   5  14   2      177.62      185.75      8.44 o 
   6  14   2      239.89      244.19     10.46 o 
   7  14   2        4.26        2.93      3.08 o 
   8  14   2        3.78        0.08      4.77 o 
  -8  15   2        0.15        0.27      4.65 o 
  -7  15   2        2.49        3.69      5.48 o 
  -6  15   2       64.13       71.02      5.41 o 
  -5  15   2        4.60        2.46      2.45 o 
  -4  15   2      151.14      151.49      6.55 o 
  -3  15   2      324.29      332.42      8.50 o 
  -2  15   2       35.70       33.27      3.22 o 
  -1  15   2       29.84       44.36      4.52 o 
   0  15   2      173.57      157.14      6.52 o 
   1  15   2        1.23        4.58      1.53 o 
   2  15   2        2.04        4.34      1.76 o 
   3  15   2        2.23        1.00      1.70 o 
   4  15   2       50.75       45.67      4.50 o 
   5  15   2      163.70      153.49      8.07 o 
   6  15   2       13.07       13.65      3.57 o 
   7  15   2      117.70      139.65      9.45 o 
   8  15   2       86.34       88.92     11.43 o 
  -8  16   2        2.91        0.72      4.44 o 
  -7  16   2       19.81       14.08      4.75 o 
  -6  16   2        1.56        1.13      2.75 o 
  -5  16   2       61.32       58.97      5.07 o 
  -4  16   2        3.53        7.38      2.46 o 
  -3  16   2       67.05       78.91      4.84 o 
  -2  16   2      413.77      384.70     10.03 o 
  -1  16   2      267.80      278.87      8.14 o 
   0  16   2        0.34        1.23      1.54 o 
   1  16   2      184.82      203.08      5.54 o 
   2  16   2       20.98       16.42      3.13 o 
   3  16   2       14.24       16.31      2.73 o 
   4  16   2       20.61       22.21      3.62 o 
   5  16   2       58.01       44.93      5.72 o 
   6  16   2       42.39       35.89      5.07 o 
   7  16   2        7.16        9.81      3.78 o 
  -8  17   2        9.55       18.72     17.03 o 
  -7  17   2        6.51        7.32      3.64 o 
  -6  17   2       13.39        7.31      3.26 o 
  -5  17   2      221.83      221.40      8.33 o 
  -4  17   2       77.24       81.60      5.44 o 
  -3  17   2       80.80       80.34      4.94 o 
  -2  17   2      470.66      438.77     11.65 o 
  -1  17   2        5.48        4.75      2.26 o 
   0  17   2        2.91        0.03      2.12 o 
   1  17   2       69.17       58.34      4.78 o 
   2  17   2       41.76       37.42      3.64 o 
   3  17   2       11.66        8.82      2.50 o 
   4  17   2      215.37      200.88      8.60 o 
   5  17   2      191.07      194.85      9.28 o 
   6  17   2        1.44        1.94      2.91 o 
   7  17   2       99.87      121.75     10.87 o 
  -7  18   2       73.33       73.24      7.03 o 
  -6  18   2       47.60       55.49      5.76 o 
  -5  18   2        2.52        0.77      2.43 o 
  -4  18   2      156.78      171.91      6.90 o 
  -3  18   2       80.43       89.49      5.47 o 
  -2  18   2      288.49      266.77      9.61 o 
  -1  18   2      195.78      203.53      8.23 o 
   0  18   2      497.10      487.89     11.71 o 
   1  18   2      175.67      170.75      6.83 o 
   2  18   2       29.07       34.02      3.59 o 
   3  18   2      145.89      142.61      9.26 o 
   4  18   2       81.99       67.97      5.69 o 
   5  18   2        9.25       12.27      3.52 o 
   6  18   2       37.88       51.25      5.72 o 
   7  18   2       34.93       35.02      5.40 o 
  -7  19   2       19.65       16.12      7.14 o 
  -6  19   2      195.41      196.44     12.29 o 
  -5  19   2       48.86       39.62      4.72 o 
  -4  19   2       67.97       57.92      5.22 o 
  -3  19   2      749.70      709.72     15.19 o 
  -2  19   2       38.37       46.14      4.19 o 
  -1  19   2      155.86      149.73      8.11 o 
   0  19   2      244.14      255.47      8.90 o 
   1  19   2      343.26      322.54      9.13 o 
   2  19   2        4.68        1.92      2.40 o 
   3  19   2       10.44       13.44      3.03 o 
   4  19   2      107.19      111.48      7.43 o 
   5  19   2       77.10       70.92      6.44 o 
   6  19   2       45.35       51.23      7.19 o 
   7  19   2        2.90        5.84      3.66 o 
  -7  20   2       80.90       99.84      8.28 o 
  -6  20   2       10.01       21.42      4.13 o 
  -5  20   2       10.21        8.23      3.29 o 
  -4  20   2        4.45        9.23      3.96 o 
  -3  20   2      242.61      224.60      9.25 o 
  -2  20   2      189.47      185.60      8.12 o 
  -1  20   2       36.56       41.92      7.53 o 
   0  20   2      138.45      139.70      7.45 o 
   1  20   2        9.53        8.77      2.75 o 
   2  20   2      305.24      274.16     10.73 o 
   3  20   2       24.83       14.00      3.87 o 
   4  20   2       22.73       25.17      4.14 o 
   5  20   2       17.30       21.37      4.00 o 
   6  20   2      174.32      220.12     11.16 o 
  -6  21   2        6.00        5.48      7.73 o 
  -5  21   2        2.07        4.80      3.18 o 
  -4  21   2       27.43       33.10      4.43 o 
  -3  21   2       18.94       16.20      4.41 o 
  -2  21   2       34.71       31.15      4.11 o 
  -1  21   2      338.66      326.65     11.85 o 
   0  21   2       18.72       26.76      4.29 o 
   1  21   2      119.82      115.87     11.80 o 
   2  21   2       36.08       33.42      8.13 o 
   3  21   2      173.29      161.98     10.28 o 
   4  21   2        1.10        0.00      2.49 o 
   5  21   2       52.32       70.61      9.80 o 
   6  21   2       27.64       19.28      6.69 o 
  -6  22   2        5.72        4.85      3.63 o 
  -5  22   2       86.06       81.19      7.80 o 
  -4  22   2        6.23        4.47      2.89 o 
  -3  22   2      456.67      467.44     13.22 o 
  -2  22   2      238.13      230.98      9.48 o 
  -1  22   2      704.93      691.56     19.97 o 
   0  22   2       24.52       26.35      4.51 o 
   1  22   2        0.01        0.16      2.48 o 
   2  22   2        5.11        3.19      3.10 o 
   3  22   2      163.15      115.41     12.66 o 
   4  22   2       34.53       40.33      5.61 o 
   5  22   2        5.35        5.32      3.62 o 
   6  22   2       20.76       34.48      8.34 o 
  -6  23   2        1.74        2.90      3.70 o 
  -5  23   2       14.84       17.00      6.49 o 
  -4  23   2       68.30       67.92      5.96 o 
  -3  23   2      197.60      197.20      9.92 o 
  -2  23   2       50.57       44.73      5.02 o 
  -1  23   2      434.38      429.61     12.34 o 
   0  23   2        1.55        5.31      4.05 o 
   1  23   2      125.42      116.79      8.31 o 
   2  23   2       34.43       22.72      4.84 o 
   3  23   2      288.04      274.57     24.21 o 
   4  23   2       26.19       21.38      4.67 o 
   5  23   2       10.61        8.27      3.74 o 
  -5  24   2       70.81       65.12      6.64 o 
  -4  24   2      293.04      265.54     10.53 o 
  -3  24   2      309.34      322.76     12.01 o 
  -2  24   2       19.75       19.07      5.13 o 
  -1  24   2       52.34       52.42      5.13 o 
   0  24   2      277.47      273.93     11.58 o 
   1  24   2       53.86       48.02     10.05 o 
   2  24   2       16.71       16.03      4.49 o 
   3  24   2        3.82        7.58      4.22 o 
   4  24   2        5.16       10.89      4.18 o 
   5  24   2       18.33       14.06      4.99 o 
  -5  25   2       13.29        7.72      7.08 o 
  -4  25   2        5.65        4.42      3.19 o 
  -3  25   2      111.18      110.12      8.63 o 
  -2  25   2       15.03       23.83      6.43 o 
  -1  25   2        1.46        2.97      3.52 o 
   0  25   2       27.63       11.47      4.16 o 
   1  25   2        6.08        9.74      4.02 o 
   2  25   2        0.30        0.00      3.14 o 
   3  25   2       42.59       42.34      6.46 o 
   4  25   2        9.56        5.24      4.10 o 
  -4  26   2       32.51       44.39      5.90 o 
  -3  26   2      222.27      218.89     11.06 o 
  -2  26   2      101.41      109.23      9.35 o 
  -1  26   2       51.94       50.80      6.69 o 
   0  26   2       48.67       57.17      5.30 o 
   1  26   2        0.00        2.60      3.70 o 
   2  26   2        0.18        2.46      3.72 o 
   3  26   2       15.34       19.96      5.27 o 
   4  26   2        0.77        7.13      4.72 o 
  -3  27   2       49.17       65.81      6.55 o 
  -2  27   2        0.34        0.00      5.58 o 
  -1  27   2       27.60       42.16      5.22 o 
   0  27   2       25.71       21.60      3.87 o 
   1  27   2        0.31        1.92      3.72 o 
   2  27   2        0.30        0.00      3.63 o 
   3  27   2        0.00        0.00      3.97 o 
  -2  28   2        2.48        4.78      4.03 o 
  -1  28   2        6.25        5.11      3.55 o 
   0  28   2       59.72       79.52     10.26 o 
   1  28   2       14.65       21.48      8.56 o 
   2  28   2        1.16        0.00      3.82 o 
  -9   0   3      417.98      376.47     22.25 o 
  -7   0   3       38.08       31.79      7.18 o 
  -5   0   3     3492.68     3706.79     84.73 o 
  -3   0   3     1251.32     1134.00     23.11 o 
   1   0   3     1751.24     1714.28     29.06 o 
   3   0   3     5922.28     6462.16     76.85 o 
   5   0   3      235.88      242.23     12.45 o 
   7   0   3     2745.95     2499.20     75.88 o 
   9   0   3        4.91       17.54     13.94 o 
  -9   1   3       37.87       30.89      7.05 o 
  -8   1   3        6.36        5.96      4.57 o 
  -7   1   3        1.77        2.37      3.81 o 
  -6   1   3     1858.01     1862.31     24.22 o 
  -5   1   3      421.95      436.89     10.58 o 
  -4   1   3       47.21       55.90      2.70 o 
  -3   1   3      211.10      222.71     11.47 o 
  -2   1   3    13979.10    13719.77    154.01 o 
   0   1   3     6866.35     6578.42     96.08 o 
   1   1   3      685.78      676.53     10.00 o 
   2   1   3       19.23       23.84      1.37 o 
   3   1   3      214.85      234.65      6.53 o 
   4   1   3      380.63      396.61      9.41 o 
   5   1   3      123.79      128.34     10.26 o 
   6   1   3     1088.42     1038.06     24.69 o 
   7   1   3       43.31       35.82      7.57 o 
   8   1   3       26.09       26.59      7.34 o 
   9   1   3       11.02        9.70      7.93 o 
  -9   2   3      121.47      123.84      9.57 o 
  -8   2   3      169.59      162.75     12.62 o 
  -7   2   3       53.88       51.60      5.82 o 
  -6   2   3       27.18       28.41      4.24 o 
  -5   2   3     1819.08     1871.30     26.59 o 
  -4   2   3      208.69      188.03      4.58 o 
  -3   2   3      869.82      875.34     12.70 o 
  -2   2   3     1390.11     1394.09     19.98 o 
  -1   2   3    49125.17    43385.47   1666.61 o 
   0   2   3      280.08      313.21      6.08 o 
   1   2   3     4317.55     4340.24     46.96 o 
   2   2   3      514.64      478.26      7.63 o 
   3   2   3     5094.94     5443.44     44.38 o 
   4   2   3        1.27        1.70      1.44 o 
   5   2   3      110.36      124.22      4.04 o 
   6   2   3      346.08      350.52     14.10 o 
   7   2   3       81.82       44.74      6.63 o 
   8   2   3        8.44        0.72      4.88 o 
   9   2   3        0.00        0.00      6.83 o 
  -9   3   3        0.55        0.00      4.54 o 
  -8   3   3       17.64        9.79      4.82 o 
  -7   3   3        5.68        1.35      3.74 o 
  -6   3   3      135.09      142.51      7.11 o 
  -5   3   3       87.22       89.01      5.01 o 
  -4   3   3       13.79       10.48      1.94 o 
  -3   3   3      361.46      356.61      5.68 o 
  -2   3   3     2305.74     2211.13     26.70 o 
  -1   3   3     3326.63     3182.19     62.17 o 
   0   3   3     2479.74     2518.08     39.79 o 
   1   3   3     1453.59     1442.72     16.81 o 
   2   3   3      467.45      484.31      6.65 o 
   3   3   3     1908.83     1921.85     18.75 o 
   4   3   3      646.10      748.38     17.49 o 
   5   3   3      166.71      159.84      6.70 o 
   6   3   3      290.53      288.28     12.84 o 
   7   3   3       18.03       13.10      4.40 o 
   8   3   3      147.84      120.44     15.39 o 
   9   3   3       34.44       55.07     13.50 o 
  -9   4   3        1.21        0.97      5.11 o 
  -8   4   3        3.66        0.00      4.19 o 
  -7   4   3      117.91      127.04      7.59 o 
  -6   4   3        9.89       11.02      4.55 o 
  -5   4   3     1291.88     1273.93     15.96 o 
  -4   4   3       18.14       16.61      3.21 o 
  -3   4   3      741.95      724.02      9.70 o 
  -2   4   3      147.75      124.68      5.33 o 
  -1   4   3    14705.40    14570.43    161.77 o 
   0   4   3      574.68      594.80      9.71 o 
   1   4   3      474.78      458.97      5.40 o 
   2   4   3       62.43       67.87      2.07 o 
   3   4   3      611.79      628.46      9.49 o 
   4   4   3       42.28       46.31      2.61 o 
   5   4   3        0.81        1.04      1.45 o 
   6   4   3       15.03       11.43      2.79 o 
   7   4   3        0.21        0.00      3.02 o 
   8   4   3       20.77       16.35      7.61 o 
   9   4   3        2.98        0.00      7.29 o 
  -9   5   3       23.73       24.91      5.92 o 
  -8   5   3       42.29       41.95      6.19 o 
  -7   5   3       77.83       73.19      6.27 o 
  -6   5   3       71.46       86.60      5.98 o 
  -5   5   3        2.07        2.59      2.24 o 
  -4   5   3      148.16      166.51      6.53 o 
  -3   5   3      433.05      420.58      6.94 o 
  -2   5   3      205.40      225.06      6.08 o 
  -1   5   3      308.70      315.99      7.76 o 
   0   5   3       13.02       16.13      1.89 o 
   1   5   3       47.91       65.06      2.49 o 
   2   5   3      515.84      513.11      7.44 o 
   3   5   3       85.78       75.26      4.00 o 
   4   5   3       98.56      113.56      4.99 o 
   5   5   3      192.20      186.82      6.50 o 
   6   5   3        4.96        6.62      3.02 o 
   7   5   3       13.59        6.75      4.50 o 
   8   5   3       36.33       22.18      6.07 o 
   9   5   3        2.30        0.00      7.23 o 
  -9   6   3        9.51        8.75      8.12 o 
  -8   6   3       67.45       79.63      7.04 o 
  -7   6   3      924.92      874.69     16.63 o 
  -6   6   3        0.51        2.18      3.24 o 
  -5   6   3       16.92       16.35      2.83 o 
  -4   6   3       74.20       70.39      4.41 o 
  -3   6   3     1220.78     1183.09     30.52 o 
  -2   6   3       18.86       22.97      1.68 o 
  -1   6   3     3169.73     2979.26     38.63 o 
   0   6   3      139.81      153.13      5.44 o 
   1   6   3        1.28        2.68      1.13 o 
   2   6   3       37.12       36.99      2.24 o 
   3   6   3       25.17       31.77      1.96 o 
   4   6   3      198.68      184.29      7.16 o 
   5   6   3     1136.23     1104.94     18.39 o 
   6   6   3       22.99       31.87      5.99 o 
   7   6   3      258.81      242.87     14.08 o 
   8   6   3       24.34       34.06      6.52 o 
   9   6   3      115.85      176.38     23.33 o 
  -9   7   3        0.05        0.00      5.15 o 
  -8   7   3        2.97        1.64      4.15 o 
  -7   7   3      228.25      197.34      9.08 o 
  -6   7   3      120.98      123.24      8.48 o 
  -5   7   3     1004.92     1009.51     14.70 o 
  -4   7   3       17.96       14.39      2.24 o 
  -3   7   3      760.45      751.40     12.63 o 
  -2   7   3      385.08      352.07      6.33 o 
  -1   7   3       32.65       38.03      4.03 o 
   0   7   3      579.79      614.20     10.99 o 
   1   7   3      589.63      596.63      8.08 o 
   2   7   3      129.86      117.65      3.89 o 
   3   7   3      177.54      163.21      3.53 o 
   4   7   3      449.60      450.81      7.57 o 
   5   7   3      205.21      208.69      9.96 o 
   6   7   3      825.01      808.74     16.01 o 
   7   7   3      195.88      185.32     14.12 o 
   8   7   3        1.71        0.04      4.02 o 
  -9   8   3       13.31       13.11      6.53 o 
  -8   8   3      115.93      146.35      9.53 o 
  -7   8   3      155.63      138.02      7.84 o 
  -6   8   3      100.48      100.64      6.32 o 
  -5   8   3      397.16      376.61     10.24 o 
  -4   8   3      201.17      195.12      6.11 o 
  -3   8   3      719.90      691.66     11.07 o 
  -2   8   3        9.74        4.89      1.18 o 
  -1   8   3      767.22      695.90     11.30 o 
   0   8   3      827.14      799.21     11.52 o 
   1   8   3       25.94       30.91      2.48 o 
   2   8   3      152.20      166.07      4.79 o 
   3   8   3     1218.17     1213.33     12.89 o 
   4   8   3      593.21      625.48     11.30 o 
   5   8   3      217.80      222.80     10.83 o 
   6   8   3       28.37       23.15      3.32 o 
   7   8   3      575.39      592.72     19.70 o 
   8   8   3       90.30      102.29     10.97 o 
  -9   9   3       18.42       11.56      6.70 o 
  -8   9   3      103.40      109.84      8.88 o 
  -7   9   3      110.33      110.18      7.75 o 
  -6   9   3      584.00      586.47     12.65 o 
  -5   9   3       33.52       37.03      4.04 o 
  -4   9   3      422.52      448.41      8.69 o 
  -3   9   3      765.31      756.49     14.22 o 
  -2   9   3      170.02      149.26      4.47 o 
  -1   9   3      117.31      113.45      5.63 o 
   0   9   3        9.23        6.73      1.02 o 
   1   9   3       30.13       39.00      2.10 o 
   2   9   3      343.35      386.20      5.75 o 
   3   9   3        6.30       20.62      2.64 o 
   4   9   3      400.09      384.45     11.63 o 
   5   9   3        5.82        4.80      2.24 o 
   6   9   3        8.10        8.75      2.45 o 
   7   9   3      204.68      217.56     13.20 o 
   8   9   3       19.95       16.35      5.81 o 
  -9  10   3        0.62        9.28      6.38 o 
  -8  10   3      104.58      133.67      9.73 o 
  -7  10   3       17.57       15.00      4.50 o 
  -6  10   3       46.87       48.58      5.39 o 
  -5  10   3       14.06       17.16      4.36 o 
  -4  10   3      154.10      140.05      5.83 o 
  -3  10   3        0.95        0.00      1.29 o 
  -2  10   3        5.17        0.88      1.15 o 
  -1  10   3      358.24      381.57      6.34 o 
   0  10   3      122.87      123.75      4.86 o 
   1  10   3       14.02       15.42      1.32 o 
   2  10   3      209.48      191.65      4.10 o 
   3  10   3      331.18      308.67      6.41 o 
   4  10   3       52.38       53.35      5.08 o 
   5  10   3        7.66        9.53      2.63 o 
   6  10   3        5.23        3.21      2.32 o 
   7  10   3      122.66      130.75     12.53 o 
   8  10   3       30.45       26.53      6.92 o 
  -9  11   3        0.01        0.00     12.40 o 
  -8  11   3        9.84        7.55      4.95 o 
  -7  11   3      478.72      475.38     13.45 o 
  -6  11   3      400.59      395.49     11.58 o 
  -5  11   3        4.80        5.54      2.84 o 
  -4  11   3      170.59      154.59      6.98 o 
  -3  11   3      452.06      463.55      9.35 o 
  -2  11   3     1330.27     1292.66     17.09 o 
  -1  11   3      285.34      298.19      5.90 o 
   0  11   3     1430.71     1435.36     15.22 o 
   1  11   3        0.40        1.02      1.21 o 
   2  11   3     1744.82     1841.41     19.12 o 
   3  11   3       10.88       12.33      1.93 o 
   4  11   3      811.80      784.65     22.15 o 
   5  11   3      227.35      216.25      7.89 o 
   6  11   3      106.72      106.95      6.59 o 
   7  11   3       29.35       28.26      6.12 o 
   8  11   3       33.12       40.47      8.57 o 
  -9  12   3        0.49        4.61      9.61 o 
  -8  12   3       23.37       30.27      6.08 o 
  -7  12   3      342.32      347.52     12.50 o 
  -6  12   3       23.40       24.87      4.33 o 
  -5  12   3      199.85      192.83      8.07 o 
  -4  12   3      115.99      117.87      5.07 o 
  -3  12   3       32.63       26.56      3.06 o 
  -2  12   3      702.50      723.31     11.92 o 
  -1  12   3     1006.56     1011.01     13.91 o 
   0  12   3      418.74      403.30      6.38 o 
   1  12   3      216.03      227.10      6.80 o 
   2  12   3       52.54       65.75      3.44 o 
   3  12   3       21.98       23.90      2.60 o 
   4  12   3       90.12       93.87      7.66 o 
   5  12   3       17.32       15.95      3.25 o 
   6  12   3       41.74       43.95      5.65 o 
   7  12   3        2.39        0.89      4.10 o 
   8  12   3       30.02       20.74      7.03 o 
  -8  13   3       47.50       58.51      7.66 o 
  -7  13   3       26.97       23.74      4.83 o 
  -6  13   3       82.79       87.93      6.86 o 
  -5  13   3       30.37       25.30      4.00 o 
  -4  13   3      103.47      104.99      5.44 o 
  -3  13   3      291.29      276.55      8.23 o 
  -2  13   3      768.13      764.75     16.07 o 
  -1  13   3        3.36        4.85      1.51 o 
   0  13   3       25.80       33.93      2.23 o 
   1  13   3      563.45      594.77     11.39 o 
   2  13   3        0.73        0.00      1.26 o 
   3  13   3        0.01        1.80      1.62 o 
   4  13   3       34.62       38.63      3.83 o 
   5  13   3      116.54      128.02      7.92 o 
   6  13   3       86.28       97.23      6.53 o 
   7  13   3       60.24       62.27     10.32 o 
   8  13   3      122.02      144.15     14.47 o 
  -8  14   3       13.41        5.09      5.19 o 
  -7  14   3      217.92      216.04     10.84 o 
  -6  14   3       74.16       77.93      6.17 o 
  -5  14   3       63.96       80.61      4.88 o 
  -4  14   3       14.99       15.98      2.83 o 
  -3  14   3      155.69      156.89      7.97 o 
  -2  14   3       26.66       16.31      2.63 o 
  -1  14   3       15.52       16.68      2.23 o 
   0  14   3      136.88      122.86      4.21 o 
   1  14   3        0.34        0.00      1.24 o 
   2  14   3      542.09      564.92     12.43 o 
   3  14   3       62.53       68.72      4.62 o 
   4  14   3        2.45        3.00      2.16 o 
   5  14   3      310.93      299.01     13.07 o 
   6  14   3      149.00      142.86      7.71 o 
   7  14   3      119.73      115.31     11.06 o 
   8  14   3       38.01       32.98      8.16 o 
  -8  15   3       17.58       11.07      8.89 o 
  -7  15   3      155.62      166.08      9.69 o 
  -6  15   3      140.84      130.64      7.64 o 
  -5  15   3      254.69      264.56      7.90 o 
  -4  15   3      209.20      213.96      8.22 o 
  -3  15   3      213.48      243.56     14.52 o 
  -2  15   3       45.94       51.29      4.56 o 
  -1  15   3      115.31      115.48      7.70 o 
   0  15   3      405.94      454.07     10.32 o 
   1  15   3       69.13       66.30      3.91 o 
   2  15   3      481.21      489.37     10.09 o 
   3  15   3      137.71      143.30      7.77 o 
   4  15   3       88.59       92.94      5.87 o 
   5  15   3       37.78       39.05      4.56 o 
   6  15   3       51.42       54.50      7.56 o 
   7  15   3      285.60      321.06     17.03 o 
  -8  16   3        0.08       17.07      5.92 o 
  -7  16   3      122.09      126.08     16.55 o 
  -6  16   3       57.67       55.10      6.03 o 
  -5  16   3      370.33      349.94      8.95 o 
  -4  16   3       43.39       45.52      4.00 o 
  -3  16   3      278.40      270.03     10.73 o 
  -2  16   3        3.34        6.38      2.56 o 
  -1  16   3      450.31      421.19     10.62 o 
   0  16   3       43.03       36.10      3.01 o 
   1  16   3      122.08      131.46      7.05 o 
   2  16   3      213.55      203.94     10.39 o 
   3  16   3      344.33      299.57     10.43 o 
   4  16   3      431.01      448.94     13.04 o 
   5  16   3        0.55        1.47      2.28 o 
   6  16   3       35.12       38.19      6.71 o 
   7  16   3        2.50        3.17      4.67 o 
  -8  17   3        0.01        6.15      5.44 o 
  -7  17   3       28.97       25.78      6.47 o 
  -6  17   3       61.75       72.79      7.74 o 
  -5  17   3      171.84      167.30      7.37 o 
  -4  17   3        9.21        9.90      2.85 o 
  -3  17   3        1.45        1.07      2.65 o 
  -2  17   3       92.82       98.26      8.24 o 
  -1  17   3      138.10      133.09      6.49 o 
   0  17   3        2.95        0.57      1.77 o 
   1  17   3      142.23      148.11      7.35 o 
   2  17   3      131.67      128.50      6.37 o 
   3  17   3       67.65       61.53      7.01 o 
   4  17   3      175.03      162.81      7.59 o 
   5  17   3       21.30       28.77      4.54 o 
   6  17   3        0.89        0.00      3.89 o 
   7  17   3        2.80        6.32      5.15 o 
  -7  18   3        1.01        0.00      4.28 o 
  -6  18   3        9.08       14.44      4.30 o 
  -5  18   3      430.66      401.35     10.51 o 
  -4  18   3      175.84      194.43      8.00 o 
  -3  18   3      107.05      102.56      6.19 o 
  -2  18   3       13.21        6.14      2.99 o 
  -1  18   3     3884.96     3730.81     54.40 o 
   0  18   3      223.75      236.34      8.92 o 
   1  18   3        1.08        3.58      2.08 o 
   2  18   3       19.12       14.38      2.82 o 
   3  18   3      374.76      334.17     13.78 o 
   4  18   3      101.16      104.65      6.62 o 
   5  18   3        7.24        5.76      2.85 o 
   6  18   3        0.80        8.19      4.48 o 
   7  18   3      347.09      412.37     35.07 o 
  -7  19   3        2.68        6.70      6.82 o 
  -6  19   3      210.81      207.56     12.07 o 
  -5  19   3       46.31       38.22      4.26 o 
  -4  19   3      116.45      112.09      6.45 o 
  -3  19   3       68.34       69.93      5.23 o 
  -2  19   3      476.43      480.48     21.68 o 
  -1  19   3      160.90      164.98      8.17 o 
   0  19   3      582.81      582.02     14.76 o 
   1  19   3      345.08      320.94     10.39 o 
   2  19   3        2.63        5.76      2.59 o 
   3  19   3       98.38       94.89      6.86 o 
   4  19   3       71.42       67.39      6.38 o 
   5  19   3      211.34      221.90     10.65 o 
   6  19   3        1.81        3.51      5.29 o 
  -7  20   3        1.33       10.22      6.40 o 
  -6  20   3        0.03        3.18      4.36 o 
  -5  20   3      207.57      203.47      8.43 o 
  -4  20   3      122.30      138.79      7.56 o 
  -3  20   3       95.63       88.33      6.02 o 
  -2  20   3       41.48       47.38      5.14 o 
  -1  20   3     4196.88     4096.46     60.10 o 
   0  20   3      140.52      150.96      8.66 o 
   1  20   3        2.14        6.56      2.67 o 
   2  20   3       19.48       17.34      3.45 o 
   3  20   3      615.21      540.22     17.07 o 
   4  20   3        1.41        0.97      2.85 o 
   5  20   3        0.49        5.47      7.76 o 
   6  20   3       33.62       27.10      7.79 o 
  -6  21   3       36.39       48.39      8.24 o 
  -5  21   3       47.56       51.45      5.17 o 
  -4  21   3      126.70      131.53      7.53 o 
  -3  21   3        3.97       10.63      2.92 o 
  -2  21   3      268.79      262.07     16.19 o 
  -1  21   3      246.79      271.17     10.54 o 
   0  21   3       16.09       22.93      3.96 o 
   1  21   3      108.25      123.09      7.54 o 
   2  21   3       76.58       70.23      8.44 o 
   3  21   3       14.11       18.77      3.73 o 
   4  21   3      151.70      145.98     10.92 o 
   5  21   3        6.42       12.23      5.84 o 
   6  21   3        6.08       13.90      6.30 o 
  -6  22   3      126.01      124.11     18.69 o 
  -5  22   3      370.47      351.47     14.01 o 
  -4  22   3       23.52       25.98      4.06 o 
  -3  22   3       10.54       16.36      3.57 o 
  -2  22   3       32.94       31.69      4.84 o 
  -1  22   3      876.23      826.11     19.64 o 
   0  22   3       12.50       13.42      3.64 o 
   1  22   3       19.41       21.39      3.96 o 
   2  22   3        7.65        6.15      3.26 o 
   3  22   3      112.67       85.38      7.26 o 
   4  22   3      182.44      179.11     10.02 o 
   5  22   3       54.64       51.43      9.72 o 
  -6  23   3      192.97      202.53     12.48 o 
  -5  23   3       13.17       10.92      4.42 o 
  -4  23   3       24.73       34.98      5.82 o 
  -3  23   3       11.22       17.06      3.77 o 
  -2  23   3      365.09      392.72     11.93 o 
  -1  23   3       32.70       33.25      5.08 o 
   0  23   3      334.06      305.78     12.39 o 
   1  23   3      117.23      124.53      8.42 o 
   2  23   3       14.69       16.37      4.11 o 
   3  23   3        8.60        8.14      3.75 o 
   4  23   3       16.64        5.36      8.49 o 
   5  23   3        0.05        5.11      5.58 o 
  -5  24   3       73.09       88.08      8.33 o 
  -4  24   3       14.09       13.47      6.03 o 
  -3  24   3       86.34       96.86      7.06 o 
  -2  24   3       10.92       12.49      3.23 o 
  -1  24   3      193.73      180.26     10.80 o 
   0  24   3      115.83      122.99      8.95 o 
   1  24   3        8.83       11.27      3.61 o 
   2  24   3      127.56      131.66     19.27 o 
   3  24   3      118.17      118.88      8.90 o 
   4  24   3        0.09        0.87      4.83 o 
  -4  25   3        0.64        0.00      3.67 o 
  -3  25   3       31.25       43.50      5.31 o 
  -2  25   3       21.16       19.98      3.88 o 
  -1  25   3       37.23       31.48      5.36 o 
   0  25   3        7.30       13.48      3.86 o 
   1  25   3      225.73      220.93     23.19 o 
   2  25   3        0.58        2.22      3.50 o 
   3  25   3       87.72       90.87     22.94 o 
   4  25   3       77.99       82.87     12.06 o 
  -4  26   3        1.74        6.45      4.26 o 
  -3  26   3      382.56      388.02     16.00 o 
  -2  26   3        0.39        0.90      2.72 o 
  -1  26   3        5.77       12.78      3.38 o 
   0  26   3        1.61        4.66      3.32 o 
   1  26   3       21.69       20.86      4.91 o 
   2  26   3        7.12        0.00      5.28 o 
   3  26   3       10.13       10.62      6.61 o 
  -3  27   3        2.95        1.60      5.24 o 
  -2  27   3       19.93       16.93      4.86 o 
  -1  27   3        9.51       13.12      3.57 o 
   0  27   3       32.29       28.78      5.18 o 
   1  27   3       65.18       69.08     10.88 o 
   2  27   3        7.78       12.30      7.00 o 
  -2  28   3        0.10        0.00      6.39 o 
  -1  28   3        0.50        8.05      3.96 o 
   0  28   3        4.98        5.03      5.49 o 
   1  28   3       35.82       39.77     10.12 o 
  -8   0   4        7.64        6.64     11.26 o 
  -6   0   4      410.31      421.42     14.19 o 
  -4   0   4       17.26       11.73      3.74 o 
  -2   0   4      405.88      406.77     12.39 o 
   0   0   4     1624.88     1522.91     49.92 o 
   2   0   4     6741.66     7137.24    113.83 o 
   4   0   4      739.04      801.14     16.02 o 
   6   0   4     2914.66     2924.88     58.83 o 
   8   0   4        7.49       18.82     10.48 o 
  -9   1   4       37.46       33.19      6.54 o 
  -8   1   4        1.70        0.00      3.98 o 
  -7   1   4      211.86      194.02      8.80 o 
  -6   1   4      124.76      122.42      6.29 o 
  -5   1   4     1581.87     1542.88     18.22 o 
  -4   1   4      192.58      187.00      6.05 o 
  -3   1   4      607.03      587.78     11.35 o 
  -2   1   4        5.66        1.72      1.24 o 
   0   1   4      403.66      402.05     14.45 o 
   1   1   4      883.47      924.64     12.72 o 
   2   1   4     1070.75     1143.71     17.78 o 
   3   1   4       36.49       50.17      3.04 o 
   4   1   4       48.10       49.69      3.37 o 
   5   1   4     2921.59     2907.35     39.26 o 
   6   1   4       60.67       58.19      5.90 o 
   7   1   4      247.09      237.12     13.76 o 
   8   1   4       34.22       30.35      8.33 o 
  -9   2   4        3.54        0.00      4.54 o 
  -8   2   4       19.30       17.31      4.99 o 
  -7   2   4      446.42      448.49     11.64 o 
  -6   2   4       52.18       49.53      4.57 o 
  -5   2   4        5.27        4.05      1.98 o 
  -4   2   4      327.08      327.69      6.97 o 
  -3   2   4       88.19       97.17      5.14 o 
  -2   2   4     2443.57     2594.81     32.75 o 
  -1   2   4     4585.09     4610.66     83.17 o 
   0   2   4     1459.37     1419.46     24.35 o 
   1   2   4      320.93      290.79      5.88 o 
   2   2   4      558.15      631.83     12.55 o 
   3   2   4       12.64        8.42      1.66 o 
   4   2   4       15.37       18.80      2.55 o 
   5   2   4      201.64      199.67      9.07 o 
   6   2   4     1756.15     1645.21     32.26 o 
   7   2   4       95.23       83.70      8.41 o 
   8   2   4       82.05       60.29     10.20 o 
  -9   3   4      102.27       81.42      8.10 o 
  -8   3   4       28.59       24.91      5.54 o 
  -7   3   4      449.49      438.21     11.79 o 
  -6   3   4        0.32        0.16      2.51 o 
  -5   3   4      167.49      156.31      7.93 o 
  -4   3   4       31.07       35.59      2.56 o 
  -3   3   4      342.61      373.43      9.81 o 
  -2   3   4     2032.05     2170.16     28.37 o 
  -1   3   4     2460.58     2347.47     38.24 o 
   0   3   4      118.14      133.99      4.40 o 
   1   3   4      482.80      477.37      8.45 o 
   2   3   4     3791.30     3899.62     41.16 o 
   3   3   4      311.86      309.64      6.22 o 
   4   3   4       22.52       30.72      4.73 o 
   5   3   4        1.26        3.34      2.59 o 
   6   3   4      619.05      629.49     18.29 o 
   7   3   4       13.19       11.12      8.62 o 
   8   3   4       27.27       19.44      7.46 o 
  -9   4   4       44.23       39.73      6.74 o 
  -8   4   4       31.79       28.09      5.72 o 
  -7   4   4      290.74      282.28     10.37 o 
  -6   4   4       31.24       34.65      4.25 o 
  -5   4   4      318.16      326.69      7.69 o 
  -4   4   4       24.42       25.05      2.43 o 
  -3   4   4       19.41       13.78      2.74 o 
  -2   4   4      238.11      241.62      6.42 o 
  -1   4   4     1335.57     1396.02     36.16 o 
   0   4   4      987.61      939.60     13.28 o 
   1   4   4     2082.95     2117.70     23.79 o 
   2   4   4      614.97      569.14      9.79 o 
   3   4   4      324.58      344.99      6.39 o 
   4   4   4      163.09      165.81      7.62 o 
   5   4   4     1885.64     1850.63     32.74 o 
   6   4   4       72.20       63.03      8.78 o 
   7   4   4        0.01        0.00      3.45 o 
   8   4   4       20.24       26.50      5.78 o 
  -9   5   4      187.61      174.11     10.41 o 
  -8   5   4       79.35       71.29      6.90 o 
  -7   5   4      564.27      566.94     13.26 o 
  -6   5   4        1.50        0.53      2.74 o 
  -5   5   4        0.98        2.59      2.22 o 
  -4   5   4       49.20       39.05      2.96 o 
  -3   5   4      316.27      293.53      9.51 o 
  -2   5   4     1465.59     1537.68     22.33 o 
  -1   5   4     1041.46     1068.27     16.99 o 
   0   5   4      717.65      783.52     12.76 o 
   1   5   4       26.63       31.21      2.68 o 
   2   5   4      337.51      364.23      8.95 o 
   3   5   4      245.05      246.82      5.75 o 
   4   5   4        2.50        4.45      2.30 o 
   5   5   4      935.73      916.18     21.04 o 
   6   5   4      386.65      370.51     15.08 o 
   7   5   4      399.32      360.49     16.22 o 
   8   5   4       19.12       19.76      5.68 o 
  -9   6   4       10.43        0.00      4.56 o 
  -8   6   4      159.76      145.84      8.84 o 
  -7   6   4      313.39      315.65     13.96 o 
  -6   6   4       32.97       37.65      4.29 o 
  -5   6   4      161.99      162.72      6.90 o 
  -4   6   4        5.33        0.00      1.70 o 
  -3   6   4      342.08      372.12      7.77 o 
  -2   6   4      805.02      840.54     14.74 o 
  -1   6   4        0.00        0.00      1.48 o 
   0   6   4      668.54      627.60      8.65 o 
   1   6   4     1327.05     1374.41     16.88 o 
   2   6   4     1114.43     1147.92     15.93 o 
   3   6   4        7.58        5.99      2.06 o 
   4   6   4       10.31       13.42      2.88 o 
   5   6   4      577.46      564.10     15.96 o 
   6   6   4      539.60      506.32     17.06 o 
   7   6   4        8.09        4.54      3.95 o 
   8   6   4       49.69       54.95      8.52 o 
  -9   7   4       36.86       27.02      6.53 o 
  -8   7   4      125.45      117.33      8.27 o 
  -7   7   4       69.95       78.81      6.22 o 
  -6   7   4      578.67      542.33     11.78 o 
  -5   7   4      329.10      307.55      8.90 o 
  -4   7   4        1.30        3.58      2.06 o 
  -3   7   4      857.79      943.29     15.39 o 
  -2   7   4        0.29        0.00      1.32 o 
  -1   7   4      490.72      531.92     13.18 o 
   0   7   4       56.97       49.21      2.75 o 
   1   7   4     5404.29     5664.79     54.36 o 
   2   7   4      628.33      584.03     10.03 o 
   3   7   4      112.32      140.93      9.46 o 
   4   7   4      211.89      205.17      9.07 o 
   5   7   4     7697.72     7685.41     98.14 o 
   6   7   4      261.36      262.38     12.91 o 
   7   7   4      144.16      175.94     12.22 o 
   8   7   4       11.74       19.43      6.01 o 
  -9   8   4        5.55        0.18      5.65 o 
  -8   8   4       31.53       37.04      6.00 o 
  -7   8   4      256.45      242.21      9.92 o 
  -6   8   4      124.48      135.88      6.99 o 
  -5   8   4       16.22       19.05      3.43 o 
  -4   8   4      352.07      349.37      9.44 o 
  -3   8   4       45.81       49.93      2.82 o 
  -2   8   4      934.57     1028.90     16.24 o 
  -1   8   4     1417.67     1511.25     25.71 o 
   0   8   4      302.77      300.55      7.59 o 
   1   8   4      707.80      779.60     11.57 o 
   2   8   4     2262.80     2399.02     24.51 o 
   3   8   4      434.96      449.11     12.16 o 
   4   8   4      994.25      981.87     20.36 o 
   5   8   4     1035.64      990.10     34.88 o 
   6   8   4     2320.29     2282.91     40.84 o 
   7   8   4      337.02      351.44     16.16 o 
   8   8   4      112.16      135.47     12.56 o 
  -9   9   4        4.71        6.09      5.34 o 
  -8   9   4       28.87       19.18      5.02 o 
  -7   9   4      742.08      742.58     15.31 o 
  -6   9   4      669.38      648.38     14.00 o 
  -5   9   4       35.83       43.03      5.46 o 
  -4   9   4      353.18      357.51      9.14 o 
  -3   9   4     1252.85     1299.84     18.26 o 
  -2   9   4      278.85      270.35      6.25 o 
  -1   9   4     1284.13     1340.76     20.40 o 
   0   9   4      178.41      186.43      6.85 o 
   1   9   4     1649.98     1677.67     18.65 o 
   2   9   4      217.16      236.42      5.60 o 
   3   9   4       54.22       66.23      4.24 o 
   4   9   4       98.79       97.41      7.02 o 
   5   9   4      935.80      904.58     21.31 o 
   6   9   4      272.78      290.13     13.79 o 
   7   9   4       53.71       50.10      7.03 o 
   8   9   4       69.06       84.56     10.11 o 
  -9  10   4       19.96       18.79      6.40 o 
  -8  10   4      195.09      183.13     10.37 o 
  -7  10   4      105.25      107.93      7.22 o 
  -6  10   4      176.24      158.76      7.57 o 
  -5  10   4      157.01      146.27      8.47 o 
  -4  10   4      195.81      199.00      8.56 o 
  -3  10   4      242.34      220.09      8.63 o 
  -2  10   4      135.05      131.94      4.90 o 
  -1  10   4      369.80      396.45      7.17 o 
   0  10   4      266.41      270.01      6.76 o 
   1  10   4      874.89      919.34     13.03 o 
   2  10   4       19.31       16.44      2.05 o 
   3  10   4      550.67      569.64     17.34 o 
   4  10   4        0.73        0.63      2.53 o 
   5  10   4      760.59      759.16     19.42 o 
   6  10   4        9.52        8.98      4.03 o 
   7  10   4       45.21       44.17      6.96 o 
   8  10   4       10.95        5.02      5.72 o 
  -9  11   4        0.85        0.00      5.61 o 
  -8  11   4      161.80      159.86      9.96 o 
  -7  11   4      920.93      952.75     19.00 o 
  -6  11   4       86.80       98.79      6.22 o 
  -5  11   4      294.09      289.85      9.40 o 
  -4  11   4       25.64       20.59      4.52 o 
  -3  11   4      227.80      261.11     13.55 o 
  -2  11   4       57.68       59.10      2.85 o 
  -1  11   4      183.86      188.97      9.75 o 
   0  11   4      161.55      152.36      7.81 o 
   1  11   4      350.77      386.64      8.36 o 
   2  11   4      470.95      496.72      9.79 o 
   3  11   4      545.65      548.92     13.41 o 
   4  11   4       86.12       86.79      6.79 o 
   5  11   4      631.66      627.21     17.59 o 
   6  11   4      740.27      719.77     20.62 o 
   7  11   4        3.75        0.46      3.74 o 
   8  11   4        0.21        7.11      5.46 o 
  -8  12   4        4.85        1.01      4.55 o 
  -7  12   4      259.31      240.59     12.44 o 
  -6  12   4        5.35        5.42      3.20 o 
  -5  12   4      699.37      629.25     13.39 o 
  -4  12   4      168.55      177.96     10.01 o 
  -3  12   4       79.92       91.50      6.16 o 
  -2  12   4      428.84      412.45      7.99 o 
  -1  12   4      423.56      441.91     10.87 o 
   0  12   4      939.23     1021.44     34.93 o 
   1  12   4       78.04       80.32      3.70 o 
   2  12   4       27.21       19.20      3.49 o 
   3  12   4       75.13       76.62      5.80 o 
   4  12   4     3448.58     3468.83     50.87 o 
   5  12   4       96.44       93.33     10.55 o 
   6  12   4      280.04      280.83     17.07 o 
   7  12   4        0.53        0.00      3.89 o 
   8  12   4      522.64      684.23     30.84 o 
  -8  13   4       10.78        5.52      5.97 o 
  -7  13   4      554.41      543.39     18.86 o 
  -6  13   4       27.27       26.51      4.12 o 
  -5  13   4       16.10       11.42      4.19 o 
  -4  13   4        0.32        3.19      3.66 o 
  -3  13   4      396.76      445.89     13.02 o 
  -2  13   4      125.68      137.97      6.85 o 
  -1  13   4      159.89      147.10     20.25 o 
   0  13   4      975.98      994.83     21.29 o 
   1  13   4     1867.31     1968.69     59.28 o 
   2  13   4       46.86       65.86      6.09 o 
   3  13   4      209.34      220.28      9.79 o 
   4  13   4     1180.10     1119.83     23.46 o 
   5  13   4     2716.86     2711.25     45.24 o 
   6  13   4       23.08       17.52      4.89 o 
   7  13   4      121.41      117.40     14.48 o 
  -8  14   4      187.80      183.97     11.84 o 
  -7  14   4       81.03       75.51      7.30 o 
  -6  14   4      299.58      331.64     11.93 o 
  -5  14   4      105.24       97.16      6.93 o 
  -4  14   4       93.64       82.19      8.01 o 
  -3  14   4      160.75      162.75      9.21 o 
  -2  14   4      165.79      174.50     11.12 o 
  -1  14   4       22.20       19.21      4.20 o 
   0  14   4      404.81      456.03     13.63 o 
   1  14   4      117.57      144.88      8.27 o 
   2  14   4      590.56      609.41     17.08 o 
   3  14   4      435.46      435.85     13.04 o 
   4  14   4      246.24      245.01     12.85 o 
   5  14   4      403.72      400.52     15.18 o 
   6  14   4      153.16      180.29     13.81 o 
   7  14   4      219.51      210.13     16.90 o 
  -8  15   4       77.73       89.29     14.09 o 
  -7  15   4       67.56       64.82      7.20 o 
  -6  15   4      571.54      600.29     19.60 o 
  -5  15   4        5.63        9.84      4.10 o 
  -4  15   4      138.14      155.43     17.55 o 
  -3  15   4        0.01        0.00      4.47 o 
  -2  15   4      157.76      153.66      5.40 o 
  -1  15   4       57.82       64.27      4.36 o 
   0  15   4      359.20      396.68     16.16 o 
   1  15   4        3.76        2.31      1.35 o 
   2  15   4        1.83        2.39      1.98 o 
   3  15   4      328.08      297.35     11.02 o 
   4  15   4      137.69      152.41     11.61 o 
   5  15   4      414.55      442.40     19.19 o 
   6  15   4      122.24      117.14     10.72 o 
   7  15   4      172.07      206.78     15.08 o 
  -8  16   4       31.97       22.73      9.99 o 
  -7  16   4       23.60       28.27      5.80 o 
  -6  16   4        4.10       14.87      4.17 o 
  -5  16   4        0.16        0.00      3.31 o 
  -4  16   4       30.71       39.30      5.73 o 
  -3  16   4       17.40       12.84      5.40 o 
  -2  16   4       13.56       13.11      3.55 o 
  -1  16   4       10.91        8.86      2.25 o 
   0  16   4      439.96      473.34     10.80 o 
   1  16   4      132.93      130.15      5.84 o 
   2  16   4        1.83        3.52      1.64 o 
   3  16   4      702.63      657.24     17.48 o 
   4  16   4      245.97      288.17     12.50 o 
   5  16   4       36.78       31.55      5.45 o 
   6  16   4        0.01        2.19      4.17 o 
   7  16   4      197.95      188.41     14.55 o 
  -7  17   4      450.92      465.80     15.62 o 
  -6  17   4        0.80        3.68      3.60 o 
  -5  17   4        7.28        7.04      4.33 o 
  -4  17   4      673.26      693.05     37.39 o 
  -3  17   4      451.28      430.49     17.02 o 
  -2  17   4        1.27        4.87      2.47 o 
  -1  17   4      375.17      373.66      9.87 o 
   0  17   4      223.78      217.86      7.27 o 
   1  17   4       89.38       83.51      4.63 o 
   2  17   4      119.23      116.42      5.73 o 
   3  17   4       34.32       42.67      6.17 o 
   4  17   4       73.92       73.60      8.36 o 
   5  17   4       13.30       12.30      4.93 o 
   6  17   4      277.05      301.26     44.54 o 
  -7  18   4      105.47      104.45      9.81 o 
  -6  18   4      165.47      169.71      9.82 o 
  -5  18   4        0.00        0.00      3.43 o 
  -4  18   4      360.08      372.87     21.75 o 
  -3  18   4       27.00       38.03      6.42 o 
  -2  18   4      604.39      595.84     13.87 o 
  -1  18   4       15.12       15.06      2.82 o 
   0  18   4        0.00        3.01      1.99 o 
   1  18   4        0.14        0.00      1.70 o 
   2  18   4        4.85        6.22      3.48 o 
   3  18   4      278.74      283.74     13.90 o 
   4  18   4       21.06       22.51      6.95 o 
   5  18   4       80.07       72.91     10.04 o 
   6  18   4        3.14        0.86      4.92 o 
  -7  19   4       36.61       26.86      6.27 o 
  -6  19   4        6.14       11.58      4.71 o 
  -5  19   4       18.01       28.26      5.07 o 
  -4  19   4      245.93      260.14     13.70 o 
  -3  19   4      330.67      340.83     15.94 o 
  -2  19   4       13.55       17.05      4.47 o 
  -1  19   4      100.82      106.39      6.24 o 
   0  19   4        4.16        3.60      2.08 o 
   1  19   4        2.09        0.30      3.54 o 
   2  19   4        2.14        1.14      3.31 o 
   3  19   4      161.13      147.27     11.19 o 
   4  19   4      361.92      362.51     17.01 o 
   5  19   4      661.64      706.11     26.25 o 
   6  19   4       30.02       18.40     11.33 o 
  -7  20   4       14.63       26.03      6.20 o 
  -6  20   4        4.42       13.33      4.66 o 
  -5  20   4       28.14       26.40      5.29 o 
  -4  20   4      290.86      301.22     16.62 o 
  -3  20   4        5.19        5.72      7.28 o 
  -2  20   4       67.91       76.68      8.17 o 
  -1  20   4        2.16        2.65      3.35 o 
   0  20   4      460.70      470.24     12.69 o 
   1  20   4       39.06       53.77      6.82 o 
   2  20   4      220.70      185.52     16.23 o 
   3  20   4      133.20      136.69     10.95 o 
   4  20   4     1133.85     1126.75     32.76 o 
   5  20   4       82.17       93.72     17.56 o 
   6  20   4        3.32        8.77      6.00 o 
  -6  21   4       42.69       66.90     12.33 o 
  -5  21   4       93.00      101.21     17.07 o 
  -4  21   4       14.32       15.47      4.41 o 
  -3  21   4       23.65       21.32      5.51 o 
  -2  21   4       25.48       18.09      5.32 o 
  -1  21   4     1017.64     1001.18     29.89 o 
   0  21   4      166.32      157.73     11.63 o 
   1  21   4      216.97      200.15     16.62 o 
   2  21   4       49.64       49.12      8.78 o 
   3  21   4      116.12      135.31     11.22 o 
   4  21   4       49.62       43.73      7.81 o 
   5  21   4      147.18      151.55     14.46 o 
  -6  22   4      110.46      119.64     11.04 o 
  -5  22   4        3.53        9.09      4.11 o 
  -4  22   4       21.65       36.14      7.59 o 
  -3  22   4      105.85      114.61     12.53 o 
  -2  22   4      384.33      425.37     27.33 o 
  -1  22   4      148.80      157.16     11.86 o 
   0  22   4        8.96        6.19      4.43 o 
   1  22   4      753.90      759.25     30.07 o 
   2  22   4      101.19       87.69      9.67 o 
   3  22   4       23.73       27.96      6.58 o 
   4  22   4      401.75      402.03     20.41 o 
   5  22   4        1.23       10.03      7.88 o 
  -5  23   4      211.80      226.56     12.62 o 
  -4  23   4        0.38        6.14      4.49 o 
  -3  23   4      190.59      202.25     12.04 o 
  -2  23   4       37.88       44.60      9.67 o 
  -1  23   4      314.35      328.59     16.22 o 
   0  23   4        0.07        5.45      3.84 o 
   1  23   4      155.66      157.52     12.30 o 
   2  23   4      165.50      141.17     13.71 o 
   3  23   4      145.68      148.16     13.21 o 
   4  23   4       41.54       32.64      7.50 o 
  -5  24   4       64.79       94.03     14.48 o 
  -4  24   4      192.36      205.57     12.92 o 
  -3  24   4      118.89      134.07     21.09 o 
  -2  24   4        0.12        1.27      6.07 o 
  -1  24   4        6.11       10.49      5.03 o 
   0  24   4      113.98      127.50     12.26 o 
   1  24   4       66.46       63.49      8.71 o 
   2  24   4        0.13        0.00      3.98 o 
   3  24   4      212.23      220.79     29.25 o 
   4  24   4       15.78       13.60      6.36 o 
  -4  25   4       50.44       79.01      8.98 o 
  -3  25   4      123.17      142.74     10.66 o 
  -2  25   4        7.34        7.35      4.83 o 
  -1  25   4      116.92      112.47     12.19 o 
   0  25   4      143.18      141.23     17.17 o 
   1  25   4       17.36       16.02     14.39 o 
   2  25   4       16.90       29.80     13.04 o 
   3  25   4      191.26      197.09     18.10 o 
  -3  26   4       32.87       39.69      6.35 o 
  -2  26   4       21.09       28.41      7.12 o 
  -1  26   4       12.85       12.94      5.72 o 
   0  26   4        1.76        4.80      4.16 o 
   1  26   4       11.72       19.69     14.84 o 
   2  26   4       81.91       56.46     10.53 o 
  -2  27   4        9.89       14.92      4.81 o 
  -1  27   4        8.66       25.25      7.87 o 
   0  27   4       50.15       50.48     10.79 o 
   1  27   4      174.20      183.85     17.16 o 
  -9   0   5        9.00        0.00      6.22 o 
  -7   0   5      121.84      121.17      9.90 o 
  -5   0   5       91.53       76.39      6.87 o 
  -3   0   5     1318.34     1430.95     29.15 o 
   1   0   5     3072.70     2985.13     58.93 o 
   3   0   5      824.98      854.10     27.98 o 
   5   0   5      147.33      139.90     11.35 o 
   7   0   5        1.92       10.75      9.98 o 
  -9   1   5        1.86        0.00      4.84 o 
  -8   1   5       23.32       22.32      5.04 o 
  -7   1   5      741.57      741.98     14.54 o 
  -6   1   5      162.59      164.23      6.82 o 
  -5   1   5      420.55      423.75      8.65 o 
  -4   1   5      111.46      125.04      8.11 o 
  -3   1   5     2594.73     2796.73     37.86 o 
  -2   1   5      472.58      470.39     13.83 o 
   0   1   5        5.60        0.00      2.37 o 
   1   1   5      255.34      287.19      8.98 o 
   2   1   5      197.85      190.68      7.29 o 
   3   1   5      133.09      132.54      4.24 o 
   4   1   5      130.64      130.70      6.44 o 
   5   1   5      111.48       96.62      6.42 o 
   6   1   5       29.08       36.93      4.73 o 
   7   1   5        0.03        1.42      3.63 o 
   8   1   5       16.73       18.81      7.65 o 
  -9   2   5       15.72        1.43      7.02 o 
  -8   2   5      133.48      148.30      8.66 o 
  -7   2   5      255.93      277.95     10.01 o 
  -6   2   5     1865.02     1845.18     23.37 o 
  -5   2   5        1.99        5.03      2.49 o 
  -4   2   5       45.32       54.05      4.72 o 
  -3   2   5      498.27      520.08     11.69 o 
  -2   2   5     1178.03     1314.01     31.00 o 
   0   2   5     1837.22     1903.28     27.96 o 
   1   2   5       30.65       39.46      3.39 o 
   2   2   5      797.18      856.88     15.25 o 
   3   2   5       83.99       94.16      3.55 o 
   4   2   5      791.73      808.80     15.22 o 
   5   2   5      389.22      391.43     13.09 o 
   6   2   5      533.16      544.70     14.90 o 
   7   2   5       13.33       11.30      4.79 o 
   8   2   5       58.08       72.40     11.47 o 
  -9   3   5      241.97      277.57     12.60 o 
  -8   3   5        1.00        0.00      3.96 o 
  -7   3   5     1549.93     1517.26     22.24 o 
  -6   3   5      243.76      253.64      8.52 o 
  -5   3   5      870.36      846.68     14.23 o 
  -4   3   5       12.56        8.33      2.59 o 
  -3   3   5     2359.64     2552.38     45.93 o 
  -2   3   5       38.90       44.81      5.88 o 
  -1   3   5      426.40      411.17     12.71 o 
   0   3   5     1189.05     1127.03     20.19 o 
   1   3   5     5433.89     5782.04     62.68 o 
   2   3   5      924.71      955.90     16.44 o 
   3   3   5      275.61      290.73      8.44 o 
   4   3   5        6.23        5.07      2.60 o 
   5   3   5      217.43      236.91      9.19 o 
   6   3   5       99.01       83.61      7.99 o 
   7   3   5        4.94        3.42      3.97 o 
   8   3   5       61.85       59.40      8.47 o 
  -9   4   5       27.31       24.52      6.38 o 
  -8   4   5        1.16        0.00      3.85 o 
  -7   4   5       46.78       39.92      5.04 o 
  -6   4   5     3918.11     3888.56     41.22 o 
  -5   4   5        1.36        1.42      2.07 o 
  -4   4   5      149.90      171.43      8.16 o 
  -3   4   5      259.82      288.68     11.73 o 
  -2   4   5     2174.82     2444.45     55.22 o 
  -1   4   5      294.72      311.83     12.17 o 
   0   4   5      650.97      695.08     16.08 o 
   1   4   5        0.15        1.72      1.23 o 
   2   4   5      376.99      447.49      8.24 o 
   3   4   5       72.88       72.02      3.40 o 
   4   4   5     1066.28     1017.40     27.32 o 
   5   4   5      242.72      247.25      9.47 o 
   6   4   5      344.85      353.07     15.02 o 
   7   4   5      157.83      161.02     11.80 o 
   8   4   5       36.02       46.45      7.90 o 
  -9   5   5       13.67        8.61      6.22 o 
  -8   5   5       16.66        2.17      4.16 o 
  -7   5   5     1057.95     1092.43     18.39 o 
  -6   5   5      766.14      722.18     13.05 o 
  -5   5   5      294.35      279.15      8.79 o 
  -4   5   5       51.50       60.54      4.19 o 
  -3   5   5     2069.44     2181.04     39.23 o 
  -2   5   5      201.91      229.75      6.33 o 
  -1   5   5        0.28        1.97      2.00 o 
   0   5   5      456.33      494.39     11.85 o 
   1   5   5     3169.93     3396.32     39.80 o 
   2   5   5        0.06        0.36      1.35 o 
   3   5   5       26.15       27.90      3.01 o 
   4   5   5      412.94      396.20     10.40 o 
   5   5   5      327.55      347.50     16.52 o 
   6   5   5      154.56      119.14      9.97 o 
   7   5   5        6.73        7.03      4.05 o 
   8   5   5      179.46      238.12     15.39 o 
  -9   6   5      313.41      315.93     15.81 o 
  -8   6   5        0.21        0.00      4.00 o 
  -7   6   5      126.88      142.04     11.28 o 
  -6   6   5     1184.64     1148.64     17.49 o 
  -5   6   5      271.04      273.97      8.95 o 
  -4   6   5      833.27      824.67     12.54 o 
  -3   6   5     1502.31     1579.14     25.35 o 
  -2   6   5     1466.52     1478.46     21.98 o 
  -1   6   5      806.52      838.15     18.02 o 
   0   6   5      485.68      471.80      9.64 o 
   1   6   5      324.93      335.44     12.48 o 
   2   6   5       71.47       73.51      4.16 o 
   3   6   5        7.81       11.53      2.30 o 
   4   6   5     1249.79     1247.84     23.78 o 
   5   6   5       89.66      104.59      8.09 o 
   6   6   5       84.69       87.70      8.37 o 
   7   6   5       21.03       11.05      4.89 o 
   8   6   5      157.89      197.49     14.24 o 
  -9   7   5       11.37        0.00      5.13 o 
  -8   7   5      434.69      460.17     13.73 o 
  -7   7   5      101.21      112.99      6.94 o 
  -6   7   5       41.73       39.06      4.29 o 
  -5   7   5       12.21       10.47      3.49 o 
  -4   7   5      367.01      392.15      8.41 o 
  -3   7   5      250.52      260.72      9.03 o 
  -2   7   5       96.40       85.30      4.48 o 
  -1   7   5      689.47      688.07     13.72 o 
   0   7   5       61.59       75.16      3.68 o 
   1   7   5        6.68        8.47      1.68 o 
   2   7   5      193.42      191.39      8.02 o 
   3   7   5        1.20        0.00      1.48 o 
   4   7   5      461.19      443.72     13.12 o 
   5   7   5       89.98       89.51      7.92 o 
   6   7   5        7.66       10.24      4.19 o 
   7   7   5        1.58        0.16      3.71 o 
   8   7   5      110.69      150.77     20.32 o 
  -9   8   5      122.36      108.35      9.29 o 
  -8   8   5      447.28      478.18     13.89 o 
  -7   8   5       99.19       94.85      6.64 o 
  -6   8   5      340.64      314.14      9.33 o 
  -5   8   5       10.26        8.68      3.65 o 
  -4   8   5      583.22      638.83     18.78 o 
  -3   8   5      197.09      217.10      8.75 o 
  -2   8   5      422.21      475.09     10.27 o 
  -1   8   5     2438.32     2509.50     45.59 o 
   0   8   5      219.21      245.94      7.61 o 
   1   8   5      183.80      203.11      6.62 o 
   2   8   5      356.42      387.28      9.01 o 
   3   8   5      112.72       93.81      5.56 o 
   4   8   5      514.84      527.73     14.63 o 
   5   8   5      200.11      218.65     10.75 o 
   6   8   5      147.73      150.17     10.73 o 
   7   8   5       15.52       14.75      4.62 o 
   8   8   5       95.90      128.83     12.40 o 
  -9   9   5       86.96       85.14      9.15 o 
  -8   9   5      790.95      812.44     17.49 o 
  -7   9   5      554.23      560.52     13.25 o 
  -6   9   5        4.30        8.41      3.84 o 
  -5   9   5      563.63      599.88     13.85 o 
  -4   9   5      888.21      844.00     15.53 o 
  -3   9   5      438.64      451.64     17.01 o 
  -2   9   5      148.72      161.74      9.35 o 
  -1   9   5       36.05       22.16      3.35 o 
   0   9   5     1241.63     1310.73     24.08 o 
   1   9   5      612.83      644.95     12.56 o 
   2   9   5        0.06        0.00      2.54 o 
   3   9   5      617.88      597.78     18.17 o 
   4   9   5     3304.30     3258.14     48.03 o 
   5   9   5       30.92       26.00      4.89 o 
   6   9   5      149.47      151.18     10.87 o 
   7   9   5       31.50       27.71      6.34 o 
   8   9   5       86.75      120.66     13.24 o 
  -9  10   5       57.58       52.61     11.20 o 
  -8  10   5      121.92      146.78      8.99 o 
  -7  10   5      139.43      149.24      8.07 o 
  -6  10   5     1401.67     1388.76     25.07 o 
  -5  10   5      954.98      943.23     18.27 o 
  -4  10   5      506.97      523.22     13.87 o 
  -3  10   5      161.88      177.13      7.08 o 
  -2  10   5     1550.73     1534.24     30.05 o 
  -1  10   5      547.07      519.89     15.89 o 
   0  10   5      232.60      260.09     12.46 o 
   1  10   5      194.50      184.54      5.63 o 
   2  10   5      535.82      528.59     19.51 o 
   3  10   5        0.82        0.25      2.13 o 
   4  10   5       40.61       43.73      8.62 o 
   5  10   5       99.07      100.67      8.22 o 
   6  10   5       78.67       95.20      8.89 o 
   7  10   5       82.95       90.22      9.45 o 
  -8  11   5     1361.54     1324.15     26.34 o 
  -7  11   5      634.88      638.11     17.46 o 
  -6  11   5      318.41      301.99     10.61 o 
  -5  11   5      909.54      861.62     15.57 o 
  -4  11   5     1551.43     1634.86     25.87 o 
  -3  11   5      772.42      804.38     17.12 o 
  -2  11   5        0.58        1.08      3.05 o 
  -1  11   5       13.02        3.72      3.64 o 
   0  11   5     4835.27     4973.84     74.66 o 
   1  11   5      903.19      939.19     15.55 o 
   2  11   5      236.06      216.54      8.43 o 
   3  11   5       43.05       37.58      5.60 o 
   4  11   5     3287.13     3360.29     54.32 o 
   5  11   5       52.98       66.54      6.94 o 
   6  11   5        2.87        0.18      3.62 o 
   7  11   5       76.31       87.74      9.37 o 
  -8  12   5       31.94       35.98      7.61 o 
  -7  12   5       10.84       12.38      4.45 o 
  -6  12   5     1058.22     1037.56     20.56 o 
  -5  12   5      744.27      739.58     24.84 o 
  -4  12   5      921.09      937.44     42.13 o 
  -3  12   5       89.10       77.06      8.55 o 
  -2  12   5      233.62      262.55     15.13 o 
  -1  12   5       32.02       38.76      4.83 o 
   0  12   5     1262.26     1367.67     43.47 o 
   1  12   5      401.44      421.79     14.65 o 
   2  12   5       31.55       31.13      3.86 o 
   3  12   5      481.41      487.70     13.94 o 
   4  12   5     2014.53     1988.42     34.25 o 
   5  12   5     1781.53     1837.12     34.76 o 
   6  12   5        4.13        1.07      3.60 o 
   7  12   5      310.00      379.44     22.65 o 
  -8  13   5       73.59       90.61      8.75 o 
  -7  13   5       43.78       43.36      6.29 o 
  -6  13   5       69.83       73.19      6.94 o 
  -5  13   5      618.49      587.99     14.16 o 
  -4  13   5       12.46       16.54      5.94 o 
  -3  13   5      574.26      585.44     19.44 o 
  -2  13   5      102.13      116.18      9.27 o 
  -1  13   5       19.20       10.99      5.72 o 
   0  13   5       30.90       29.09      6.90 o 
   1  13   5        0.61        1.50      2.53 o 
   2  13   5        8.71        8.45      2.53 o 
   3  13   5       40.73       47.61      6.61 o 
   4  13   5      132.36      129.63      8.49 o 
   5  13   5      103.68      109.47      8.68 o 
   6  13   5       10.33       14.59      4.89 o 
   7  13   5       31.43       47.57      8.05 o 
  -8  14   5       59.23       57.65     12.20 o 
  -7  14   5      392.59      390.40     15.55 o 
  -6  14   5       51.05       57.24      7.06 o 
  -5  14   5      201.90      215.21     10.88 o 
  -4  14   5      120.62      102.77     10.95 o 
  -3  14   5      247.86      218.13     17.49 o 
  -2  14   5      145.54      171.78     16.05 o 
  -1  14   5      267.28      267.11     17.43 o 
   0  14   5      106.03       90.53     11.40 o 
   1  14   5       55.04       67.64      8.93 o 
   2  14   5        0.89        3.35      2.62 o 
   3  14   5      107.60      114.32      7.37 o 
   4  14   5       60.75       54.00      7.69 o 
   5  14   5      195.94      211.08     16.10 o 
   6  14   5       72.23       87.09      8.82 o 
   7  14   5        3.67        6.26      5.09 o 
  -8  15   5       10.41       10.41      6.66 o 
  -7  15   5      278.80      284.99     12.96 o 
  -6  15   5        8.75        2.38      4.02 o 
  -5  15   5       77.95       77.23      7.10 o 
  -4  15   5       14.28       25.94      7.19 o 
  -3  15   5      540.41      575.82     27.59 o 
  -2  15   5        0.25        0.00      5.18 o 
  -1  15   5       11.27       11.16      6.25 o 
   0  15   5       76.47       64.82     10.57 o 
   1  15   5      150.26      160.19     22.25 o 
   2  15   5       76.89       77.71      7.92 o 
   3  15   5        6.14        9.65      3.81 o 
   4  15   5      569.03      576.62     19.21 o 
   5  15   5        2.03        4.04      4.23 o 
   6  15   5      202.29      231.14     16.11 o 
   7  15   5        8.12        1.65     10.85 o 
  -7  16   5        1.11        0.00      3.91 o 
  -6  16   5      134.18      140.11      9.85 o 
  -5  16   5      281.92      271.43     11.92 o 
  -4  16   5      836.59      853.52     25.74 o 
  -3  16   5        4.87        8.66      7.50 o 
  -2  16   5       21.16       31.45      8.31 o 
  -1  16   5      711.83      675.30     29.28 o 
   0  16   5       31.83       27.79      7.78 o 
   1  16   5       45.52       40.21      4.66 o 
   2  16   5      193.32      192.89      9.70 o 
   3  16   5       45.97       56.83      7.47 o 
   4  16   5       39.47       46.16      6.76 o 
   5  16   5        1.16        1.58      4.33 o 
   6  16   5       10.25       19.68      7.45 o 
  -7  17   5      108.80      116.93     11.20 o 
  -6  17   5        8.40       20.10      5.42 o 
  -5  17   5      788.12      831.64     19.89 o 
  -4  17   5      141.17      134.93     12.07 o 
  -3  17   5       93.89       93.72     12.76 o 
  -2  17   5      128.92      130.19     16.07 o 
  -1  17   5       89.19       81.56     12.15 o 
   0  17   5      312.54      295.45     12.08 o 
   1  17   5      254.67      234.57     10.38 o 
   2  17   5       85.46       87.82      7.62 o 
   3  17   5      367.04      349.01     19.67 o 
   4  17   5       17.79       20.60      5.47 o 
   5  17   5       81.32       67.97      8.86 o 
   6  17   5       72.01       65.55     10.24 o 
  -7  18   5       34.66       43.32      6.49 o 
  -6  18   5      490.01      504.84     16.57 o 
  -5  18   5      237.50      258.53     12.30 o 
  -4  18   5      501.14      519.78     20.54 o 
  -3  18   5      210.61      206.73     13.53 o 
  -2  18   5      464.31      448.29     16.84 o 
  -1  18   5      236.17      257.91     12.50 o 
   0  18   5      531.17      528.53     20.66 o 
   1  18   5       33.03       26.37      4.39 o 
   2  18   5        1.20        0.00      2.96 o 
   3  18   5      108.36      125.17     10.11 o 
   4  18   5       67.77       60.99      8.13 o 
   5  18   5        5.52        2.69      4.80 o 
   6  18   5       40.63       38.62      8.87 o 
  -7  19   5       94.96       90.07      8.40 o 
  -6  19   5      114.71      127.45     12.16 o 
  -5  19   5      880.71      891.04     20.99 o 
  -4  19   5       20.38       30.72      8.13 o 
  -3  19   5      476.52      477.89     18.52 o 
  -2  19   5      233.93      266.73     13.60 o 
  -1  19   5        8.87       22.65      4.77 o 
   0  19   5        0.33        0.00      2.63 o 
   1  19   5        3.61        2.93      3.18 o 
   2  19   5       24.92       21.33      5.84 o 
   3  19   5      381.06      375.77     24.41 o 
   4  19   5       43.43       44.02      7.38 o 
   5  19   5      105.27      130.62     13.51 o 
  -6  20   5       37.31       45.47      8.31 o 
  -5  20   5      209.44      216.43     13.32 o 
  -4  20   5      285.00      325.15     39.43 o 
  -3  20   5      117.02      135.91     21.82 o 
  -2  20   5      188.94      190.44     15.42 o 
  -1  20   5      541.07      592.78     19.74 o 
   0  20   5        0.55        0.00      3.22 o 
   1  20   5        0.68        6.15      3.50 o 
   2  20   5      220.08      183.13     16.88 o 
   3  20   5      773.90      796.62     24.47 o 
   4  20   5        3.00        2.73      4.58 o 
   5  20   5      268.85      298.94     18.05 o 
  -6  21   5        5.57       20.50      7.01 o 
  -5  21   5        0.89        4.21      3.87 o 
  -4  21   5       12.98       26.07      5.19 o 
  -3  21   5      318.42      315.63     25.89 o 
  -2  21   5       95.07       95.74      9.33 o 
  -1  21   5       44.47       50.55      6.87 o 
   0  21   5       45.74       42.64      6.62 o 
   1  21   5        0.74        0.00      4.09 o 
   2  21   5      176.12      156.61     13.91 o 
   3  21   5      148.42      154.46     12.14 o 
   4  21   5       83.52       78.98     10.07 o 
   5  21   5       11.91        1.56      5.25 o 
  -5  22   5        6.20       13.69     10.12 o 
  -4  22   5      194.10      206.67     11.61 o 
  -3  22   5      119.56      101.24      9.90 o 
  -2  22   5      357.69      394.40     17.42 o 
  -1  22   5       97.15       96.28      9.35 o 
   0  22   5        6.41        8.11      4.04 o 
   1  22   5      106.21      105.72      9.22 o 
   2  22   5       95.66       92.03     10.19 o 
   3  22   5        8.87       18.52      6.13 o 
   4  22   5       18.17       22.26      8.64 o 
  -5  23   5      206.50      249.55     16.36 o 
  -4  23   5      131.64      138.72     12.77 o 
  -3  23   5      372.15      362.47     17.50 o 
  -2  23   5        8.12        9.95      5.50 o 
  -1  23   5        6.11        1.66      5.12 o 
   0  23   5      165.58      176.59     13.15 o 
   1  23   5       28.84       26.60      7.14 o 
   2  23   5       25.34       21.21      6.54 o 
   3  23   5       45.27       44.33      7.98 o 
   4  23   5       24.70       28.93      7.32 o 
  -4  24   5      176.79      193.82     19.82 o 
  -3  24   5       74.67       77.16      9.32 o 
  -2  24   5       28.34       48.77      8.10 o 
  -1  24   5        0.00        2.20      7.65 o 
   0  24   5       43.99       37.60      7.29 o 
   1  24   5        4.75        3.64      3.91 o 
   2  24   5       41.52       47.89     12.37 o 
   3  24   5        8.14        8.05      5.46 o 
  -4  25   5       19.24       28.01      5.35 o 
  -3  25   5       57.73       57.42      8.98 o 
  -2  25   5      214.54      218.14     16.69 o 
  -1  25   5       11.48        7.56      5.17 o 
   0  25   5       12.08       12.50      5.17 o 
   1  25   5       35.54       29.60      9.22 o 
   2  25   5      127.89      124.36     31.03 o 
  -3  26   5       32.87       62.30      7.08 o 
  -2  26   5        4.53       10.56      6.30 o 
  -1  26   5      545.06      540.53     23.57 o 
   0  26   5       36.96       36.12     15.55 o 
   1  26   5       31.32       37.98      8.50 o 
   2  26   5      169.80      174.00     16.41 o 
  -1  27   5       10.26        8.57      6.07 o 
   0  27   5        1.03        6.69      5.18 o 
  -8   0   6      164.60      151.50     17.46 o 
  -6   0   6     1152.24     1162.01     23.63 o 
  -4   0   6      352.20      335.22     17.56 o 
   0   0   6        1.96        9.45      5.40 o 
   2   0   6      381.62      360.80     13.63 o 
   4   0   6      275.00      275.74     12.15 o 
   6   0   6      832.01      723.17     24.78 o 
   8   0   6       47.87       62.11     16.06 o 
  -9   1   6        0.57        0.00      7.04 o 
  -8   1   6      131.52      126.89      8.21 o 
  -7   1   6      607.15      613.82     12.85 o 
  -6   1   6       50.57       49.42      4.04 o 
  -5   1   6       65.50       54.90      7.34 o 
  -4   1   6      113.59      133.99      7.09 o 
  -3   1   6      239.90      222.37      7.67 o 
  -2   1   6     3359.27     3518.61     98.95 o 
   0   1   6     1070.58      989.49     29.73 o 
   1   1   6     1872.33     1922.82     28.23 o 
   2   1   6      539.26      568.91     12.32 o 
   3   1   6      201.60      222.04     15.52 o 
   4   1   6      156.39      158.87      6.77 o 
   5   1   6      272.46      276.49     10.00 o 
   6   1   6      253.27      226.11     11.02 o 
   7   1   6        2.60        0.24      3.22 o 
   8   1   6       16.46        8.42      7.39 o 
  -9   2   6       22.15       22.14      6.74 o 
  -8   2   6       34.25       22.43      5.13 o 
  -7   2   6      854.04      883.52     15.72 o 
  -6   2   6      412.65      419.15     11.45 o 
  -5   2   6      218.31      217.81     12.20 o 
  -4   2   6       89.09       81.45      5.69 o 
  -3   2   6       12.03       13.63      2.60 o 
  -2   2   6     4804.88     4869.66     92.86 o 
   0   2   6      326.82      352.19      8.35 o 
   1   2   6       29.46       53.95      4.45 o 
   2   2   6     2267.70     2351.96     36.21 o 
   3   2   6      276.70      273.36      8.87 o 
   4   2   6       29.90       35.91      3.66 o 
   5   2   6       81.31       73.69      5.95 o 
   6   2   6      357.23      324.82     15.17 o 
   7   2   6       59.64       62.54      8.00 o 
   8   2   6        0.01        0.60      4.28 o 
  -9   3   6        0.17        0.00      5.86 o 
  -8   3   6       20.73        8.35      4.64 o 
  -7   3   6       56.32       56.96      5.19 o 
  -6   3   6      601.97      593.06     12.02 o 
  -5   3   6        2.10        1.95      3.18 o 
  -4   3   6       59.31       52.60      5.05 o 
  -3   3   6     1226.52     1207.32     20.09 o 
  -2   3   6     1709.50     1570.40     37.34 o 
  -1   3   6      383.74      387.01     12.39 o 
   0   3   6        7.04        9.06      2.13 o 
   1   3   6        2.25        0.25      1.37 o 
   2   3   6      767.76      832.63     15.73 o 
   3   3   6      232.36      262.37      9.19 o 
   4   3   6       18.68       15.53      2.79 o 
   5   3   6      193.38      204.57      8.98 o 
   6   3   6       15.06       12.49      3.90 o 
   7   3   6       97.40       91.52      9.45 o 
   8   3   6       21.77       23.99      6.45 o 
  -9   4   6       33.78       33.63      7.33 o 
  -8   4   6      174.79      174.01      9.20 o 
  -7   4   6      815.80      853.09     18.18 o 
  -6   4   6      565.57      567.00     15.56 o 
  -5   4   6      120.59      125.76      7.55 o 
  -4   4   6      189.98      213.06      9.49 o 
  -3   4   6       16.80       23.93      3.33 o 
  -2   4   6      340.42      392.20     16.00 o 
  -1   4   6      389.54      371.05     13.58 o 
   0   4   6       17.30       16.71      2.44 o 
   1   4   6      367.32      380.30      7.43 o 
   2   4   6      988.49     1066.77     18.57 o 
   3   4   6       41.13       48.15      4.52 o 
   4   4   6       49.88       44.55      5.17 o 
   5   4   6      328.13      340.35     15.39 o 
   6   4   6       10.06       10.16      4.16 o 
   7   4   6        1.55        2.98      4.13 o 
  -9   5   6        7.81        0.00      7.23 o 
  -8   5   6      314.85      299.34     12.09 o 
  -7   5   6       39.41       41.63      4.80 o 
  -6   5   6       33.72       39.67      4.20 o 
  -5   5   6        2.38        5.48      3.13 o 
  -4   5   6      563.35      563.22     15.96 o 
  -3   5   6      784.72      737.75     14.95 o 
  -2   5   6      824.67      864.28     20.03 o 
  -1   5   6      273.32      262.43     12.35 o 
   0   5   6        1.49        1.82      2.04 o 
   1   5   6      328.78      357.12      8.92 o 
   2   5   6      195.79      179.19      5.57 o 
   3   5   6       19.47       18.90      3.38 o 
   4   5   6        0.25        0.00      2.61 o 
   5   5   6        0.11        0.00      2.69 o 
   6   5   6        4.60        0.00      4.74 o 
   7   5   6       11.94        6.18      4.64 o 
  -9   6   6       40.14       33.51      7.43 o 
  -8   6   6      458.68      460.73     13.41 o 
  -7   6   6      153.40      131.21      7.26 o 
  -6   6   6        1.19        7.05      2.96 o 
  -5   6   6       11.12       11.31      3.64 o 
  -4   6   6      488.26      474.76     16.54 o 
  -3   6   6      174.47      201.22      8.14 o 
  -2   6   6      486.65      572.45     13.39 o 
  -1   6   6      348.80      358.81     11.29 o 
   0   6   6      288.80      297.12      9.75 o 
   1   6   6        0.88        1.22      1.59 o 
   2   6   6      654.63      696.71     12.93 o 
   3   6   6        0.85        2.16      2.22 o 
   4   6   6      109.43      111.07      7.94 o 
   5   6   6       88.44       95.37      7.92 o 
   6   6   6      108.39      114.84     14.62 o 
   7   6   6       59.71       63.86      8.63 o 
  -9   7   6       14.89        6.61      5.85 o 
  -8   7   6      197.70      200.67      9.84 o 
  -7   7   6      174.63      185.08      8.46 o 
  -6   7   6      101.61       93.94      6.66 o 
  -5   7   6        1.27        6.01      3.37 o 
  -4   7   6        9.64       17.72      4.67 o 
  -3   7   6      116.28      123.06      7.48 o 
  -2   7   6       59.10       65.29      3.73 o 
  -1   7   6      153.84      147.04      7.73 o 
   0   7   6      291.47      278.35     14.42 o 
   1   7   6      288.84      290.15      8.60 o 
   2   7   6       78.24       90.10      5.29 o 
   3   7   6      131.02      138.67      8.01 o 
   4   7   6      320.23      298.27     16.68 o 
   5   7   6      210.94      208.96     10.59 o 
   6   7   6        0.17        0.00      3.41 o 
   7   7   6       16.47       15.49      5.26 o 
  -9   8   6      126.22      153.53     12.94 o 
  -8   8   6       27.11       29.38      5.71 o 
  -7   8   6        0.00        0.00      2.97 o 
  -6   8   6        1.68        0.08      3.42 o 
  -5   8   6      263.38      274.56     11.20 o 
  -4   8   6      126.36      144.67      8.31 o 
  -3   8   6      304.89      351.00     11.16 o 
  -2   8   6        4.79        3.44      1.53 o 
  -1   8   6        5.62        6.73      2.35 o 
   0   8   6      232.27      246.74      5.30 o 
   1   8   6      521.57      557.02     11.63 o 
   2   8   6      716.73      710.39     16.68 o 
   3   8   6      587.34      583.18     18.75 o 
   4   8   6        3.17        4.63      4.26 o 
   5   8   6      238.50      242.78     14.36 o 
   6   8   6       91.67       89.29     11.40 o 
   7   8   6        8.87        6.80      4.69 o 
  -8   9   6      171.05      211.37     10.86 o 
  -7   9   6      343.33      336.91     11.48 o 
  -6   9   6      355.89      355.22     11.59 o 
  -5   9   6      170.47      151.17      9.45 o 
  -4   9   6       48.56       57.27      5.50 o 
  -3   9   6       35.91       36.81      4.56 o 
  -2   9   6       64.48       75.46      8.24 o 
  -1   9   6        9.33        4.46      3.28 o 
   0   9   6      449.13      458.79     12.03 o 
   1   9   6      384.64      392.10     20.23 o 
   2   9   6       18.17       18.35      4.09 o 
   3   9   6      114.15      118.48     10.39 o 
   4   9   6      257.16      219.31     14.52 o 
   5   9   6        0.22        0.00      3.09 o 
   6   9   6        9.22       14.87      4.98 o 
   7   9   6        3.87        4.60      4.83 o 
  -8  10   6       94.34      104.14      8.98 o 
  -7  10   6      122.77      124.85      8.02 o 
  -6  10   6       14.53       15.64      4.74 o 
  -5  10   6        0.30        0.00      3.77 o 
  -4  10   6        2.48        3.56      4.74 o 
  -3  10   6        4.23        4.88      6.15 o 
  -2  10   6       72.23       83.66     13.15 o 
  -1  10   6       34.71       35.98      5.27 o 
   0  10   6        5.50        6.37      3.36 o 
   1  10   6      153.79      158.91      7.37 o 
   2  10   6      241.18      267.06     17.56 o 
   3  10   6      160.58      155.67     11.29 o 
   4  10   6      162.50      156.64     12.54 o 
   5  10   6       69.60       61.06      8.33 o 
   6  10   6        8.22       14.97      5.02 o 
   7  10   6        6.39        9.09      5.08 o 
  -8  11   6      416.52      438.25     15.93 o 
  -7  11   6       42.77       35.70      5.40 o 
  -6  11   6      255.62      260.49     11.89 o 
  -5  11   6        1.91        9.31      5.02 o 
  -4  11   6      419.51      415.31     22.22 o 
  -3  11   6        1.22        4.21      3.98 o 
  -2  11   6       65.96       67.02     12.62 o 
  -1  11   6       43.34       39.06      8.60 o 
   0  11   6       88.77       88.57      7.81 o 
   1  11   6       10.43        9.70      4.22 o 
   2  11   6        0.26        3.11      2.89 o 
   3  11   6      340.49      360.42     23.07 o 
   4  11   6        0.15        3.06      4.46 o 
   5  11   6        5.45        2.14      3.55 o 
   6  11   6       52.76       48.10      6.77 o 
   7  11   6       10.26       14.28      5.56 o 
  -8  12   6      384.26      422.50     15.67 o 
  -7  12   6       24.08       24.27      6.50 o 
  -6  12   6      121.16      133.88      9.47 o 
  -5  12   6      114.52      112.19     14.93 o 
  -4  12   6       64.23       65.15      9.00 o 
  -3  12   6       34.02       39.75      6.65 o 
  -2  12   6       64.31       56.05      9.51 o 
  -1  12   6      755.63      738.93     59.14 o 
   0  12   6      461.05      487.71     30.58 o 
   1  12   6       75.13       81.01      9.22 o 
   2  12   6      334.61      314.96     29.39 o 
   3  12   6      144.33      148.10     11.19 o 
   4  12   6       56.97       55.53      8.17 o 
   5  12   6      103.26      104.85      9.27 o 
   6  12   6       74.99       73.05      8.10 o 
   7  12   6       19.77       24.13      6.34 o 
  -8  13   6        7.40        7.15      6.07 o 
  -7  13   6      111.71      112.67      7.77 o 
  -6  13   6        9.97        8.35      4.41 o 
  -5  13   6        3.12        7.43      5.31 o 
  -4  13   6       45.02       59.57      8.90 o 
  -3  13   6       59.82       77.35      8.83 o 
  -2  13   6       41.85       46.10      6.41 o 
  -1  13   6        1.61        1.81      3.73 o 
   0  13   6       98.15       84.09     13.72 o 
   1  13   6       28.28       15.01      5.27 o 
   2  13   6        2.95        3.10      4.54 o 
   3  13   6      162.01      158.26     15.34 o 
   4  13   6       67.89       71.21     11.68 o 
   5  13   6       19.78       23.14      5.81 o 
   6  13   6        0.32        4.55      4.78 o 
  -8  14   6      320.99      306.97     16.07 o 
  -7  14   6       70.98       73.58      7.33 o 
  -6  14   6       12.68        6.05      4.20 o 
  -5  14   6       67.07       79.01      9.40 o 
  -4  14   6       29.95       38.26      8.22 o 
  -3  14   6      280.84      306.73     20.14 o 
  -2  14   6       22.82       11.47      5.18 o 
  -1  14   6      234.52      239.90     36.21 o 
   0  14   6        8.74        9.09      5.24 o 
   1  14   6      463.53      409.61     20.10 o 
   2  14   6        0.77        0.38      4.24 o 
   3  14   6       10.27       13.22      6.08 o 
   4  14   6       38.36       23.49      8.28 o 
   5  14   6      298.10      302.48     19.54 o 
   6  14   6       89.38       85.86     10.30 o 
  -7  15   6        8.08        8.26      5.15 o 
  -6  15   6       19.70       26.90      5.75 o 
  -5  15   6        4.12        2.92      5.67 o 
  -4  15   6       16.48       15.56      6.39 o 
  -3  15   6       36.48       36.54      9.15 o 
  -2  15   6      199.82      257.12     23.16 o 
  -1  15   6        4.16        2.02      4.86 o 
   0  15   6       33.74       51.48      9.62 o 
   1  15   6        2.25        0.06      3.05 o 
   2  15   6      177.70      158.29     19.72 o 
   3  15   6        0.50        5.29      5.67 o 
   4  15   6      291.05      364.06     25.92 o 
   5  15   6       58.29       65.34      8.70 o 
   6  15   6       45.28       43.69      9.41 o 
  -7  16   6       40.50       45.40      5.79 o 
  -6  16   6      161.91      162.14     10.72 o 
  -5  16   6      254.99      267.36     19.58 o 
  -4  16   6       98.14      115.39     15.55 o 
  -3  16   6        0.01        3.53      6.15 o 
  -2  16   6      590.64      608.34     38.01 o 
  -1  16   6        7.41        4.81      5.44 o 
   0  16   6       47.62       60.80     10.89 o 
   1  16   6      163.55      166.16     28.90 o 
   2  16   6        0.41        0.00      4.47 o 
   3  16   6        0.13        0.00      5.18 o 
   4  16   6       43.20       44.18     10.43 o 
   5  16   6       49.03       47.01      7.68 o 
   6  16   6       73.83       96.96     11.17 o 
  -7  17   6      188.51      220.26     12.20 o 
  -6  17   6        5.37        7.96      4.60 o 
  -5  17   6        6.28        7.14      5.99 o 
  -4  17   6       18.61       18.67      8.52 o 
  -3  17   6      353.17      359.15     23.57 o 
  -2  17   6      118.18      104.01     14.05 o 
  -1  17   6      130.43      115.09     14.51 o 
   0  17   6        5.00       11.84      5.95 o 
   1  17   6      188.04      180.94     14.85 o 
   2  17   6      192.65      183.27     17.34 o 
   3  17   6      141.49      147.14     18.46 o 
   4  17   6      150.29      151.06     23.34 o 
   5  17   6      125.37      140.62     12.46 o 
  -7  18   6       52.54       64.95     10.58 o 
  -6  18   6      130.48      124.96      9.71 o 
  -5  18   6      248.57      263.40     13.79 o 
  -4  18   6        3.60        0.33      6.90 o 
  -3  18   6      122.00      147.04     17.39 o 
  -2  18   6     1399.79     1511.43     50.36 o 
  -1  18   6      139.58      117.26     15.39 o 
   0  18   6        0.29        0.81      7.42 o 
   1  18   6        0.70        3.12      5.29 o 
   2  18   6     1067.52      986.07     56.34 o 
   3  18   6        0.00        8.39      7.38 o 
   4  18   6        3.91        1.36      3.98 o 
   5  18   6        7.05        6.18      6.36 o 
  -6  19   6        6.53       10.39      6.52 o 
  -5  19   6        2.65        6.05      4.35 o 
  -4  19   6       14.47        4.18      7.47 o 
  -3  19   6       33.68       37.14     10.16 o 
  -2  19   6      581.09      582.30     63.19 o 
  -1  19   6      385.29      423.03     26.49 o 
   0  19   6       54.78       39.48     11.02 o 
   1  19   6       48.76       33.94      9.70 o 
   2  19   6      222.85      218.81     19.56 o 
   3  19   6       58.54       54.65     11.24 o 
   4  19   6       56.81       47.95     12.98 o 
   5  19   6       52.25       46.83     16.21 o 
  -6  20   6       82.67       71.27      7.82 o 
  -5  20   6       23.56       35.36     10.91 o 
  -4  20   6       43.90       48.38     12.32 o 
  -3  20   6      124.63      130.07     17.40 o 
  -2  20   6     1033.46     1026.56     80.96 o 
  -1  20   6      199.87      195.08     20.54 o 
   0  20   6       55.40       63.56     12.80 o 
   1  20   6        7.94       10.00      6.19 o 
   2  20   6       80.14       63.56     11.40 o 
   3  20   6       32.66       36.53     10.05 o 
   4  20   6        6.47        2.67      4.93 o 
  -5  21   6        0.36        7.71      4.83 o 
  -4  21   6       32.04       17.54      9.15 o 
  -3  21   6      234.44      270.08     24.83 o 
  -2  21   6      283.86      276.48     24.85 o 
  -1  21   6      102.16      119.63     16.95 o 
   0  21   6      122.54      129.27     30.58 o 
   1  21   6        3.50        1.39      5.29 o 
   2  21   6       13.15        6.12      8.38 o 
   3  21   6      215.10      194.13     20.33 o 
   4  21   6      107.66      113.63     17.95 o 
  -5  22   6       16.48       29.33      9.57 o 
  -4  22   6       31.53       58.89     13.31 o 
  -3  22   6        0.00        0.00      6.35 o 
  -2  22   6      878.25      909.92     41.28 o 
  -1  22   6        0.19        0.00      6.15 o 
   0  22   6        9.51       12.03      8.38 o 
   1  22   6        0.02        0.00      5.21 o 
   2  22   6       32.80       16.17     10.04 o 
   3  22   6        3.68        3.63      4.76 o 
   4  22   6        7.86       11.72      5.88 o 
  -4  23   6       32.56       18.43      9.48 o 
  -3  23   6       91.31      119.42     21.14 o 
  -2  23   6       75.33       81.03     15.30 o 
  -1  23   6       27.75       25.67     10.13 o 
   0  23   6       10.87       20.42      9.47 o 
   1  23   6       89.41      101.60     13.77 o 
   2  23   6      224.27      244.59     27.66 o 
   3  23   6        0.51        0.00      4.54 o 
  -4  24   6        2.95       17.74      6.75 o 
  -3  24   6        2.49        0.90      9.00 o 
  -2  24   6       81.26       77.18     15.02 o 
  -1  24   6        2.22        0.00      6.75 o 
   0  24   6        6.82       11.25      8.49 o 
   1  24   6        5.71       13.81     11.92 o 
   2  24   6      191.39      119.64     24.74 o 
  -3  25   6        5.73        7.20     10.79 o 
  -2  25   6      123.56      121.44     23.39 o 
  -1  25   6        7.99        0.00      8.55 o 
   0  25   6       21.98       16.83      8.89 o 
   1  25   6       34.57       34.18     15.74 o 
  -1  26   6      171.43      137.63     26.09 o 
   0  26   6       12.12        3.37      7.63 o 
  -9   0   7        3.72        0.00     10.07 o 
  -7   0   7       20.65       40.99      9.66 o 
  -5   0   7      197.93      181.91     15.90 o 
  -3   0   7     1422.74     1423.27     35.13 o 
   1   0   7      378.17      431.28     12.28 o 
   3   0   7        0.31        3.99      4.97 o 
   5   0   7      546.44      550.33     45.88 o 
   7   0   7        2.22       12.92      8.13 o 
  -9   1   7        0.35        0.00      4.58 o 
  -8   1   7        0.09        0.00      3.85 o 
  -7   1   7        0.56        4.37      3.38 o 
  -6   1   7       38.77       43.97      5.43 o 
  -5   1   7       87.36       89.75      8.25 o 
  -4   1   7       51.59       50.23      5.49 o 
  -3   1   7      339.04      334.59      9.88 o 
  -2   1   7      143.90      144.82      9.00 o 
   0   1   7      424.70      386.76     22.49 o 
   1   1   7        2.27        0.90      1.59 o 
   2   1   7       55.40       67.91      5.33 o 
   3   1   7       11.55        6.30      3.80 o 
   4   1   7       71.11       66.22     11.59 o 
   5   1   7        8.61       10.28      5.10 o 
   6   1   7       30.03       27.56      5.01 o 
   7   1   7        4.36        7.84      5.23 o 
  -9   2   7        9.45        4.22      5.87 o 
  -8   2   7        2.10        0.00      3.77 o 
  -7   2   7      225.34      218.26     10.78 o 
  -6   2   7       13.82       19.61      4.06 o 
  -5   2   7       22.35       22.72      5.26 o 
  -4   2   7        0.08        1.14      2.72 o 
  -3   2   7      719.71      803.57     15.20 o 
  -2   2   7      120.25      125.76      8.39 o 
   0   2   7      764.74      759.60     15.14 o 
   1   2   7       40.68       45.22      3.14 o 
   2   2   7       16.76       24.15      3.65 o 
   3   2   7      140.28      144.39     10.86 o 
   4   2   7        0.26        0.00      3.42 o 
   5   2   7        1.67        6.02      3.68 o 
   6   2   7        0.08        0.00      2.93 o 
   7   2   7       44.15       35.71      6.87 o 
  -9   3   7       55.80       56.62      8.44 o 
  -8   3   7      289.03      301.09     11.41 o 
  -7   3   7      320.48      338.58     11.26 o 
  -6   3   7      147.19      134.29      8.96 o 
  -5   3   7        5.19        4.72      3.66 o 
  -4   3   7       26.43       31.16      4.69 o 
  -3   3   7      153.46      158.85      6.88 o 
  -2   3   7     2424.52     2227.50     84.78 o 
  -1   3   7       74.97       86.92      6.97 o 
   0   3   7      266.24      267.05      7.50 o 
   1   3   7       84.55       96.65      4.37 o 
   2   3   7      168.49      180.38     10.84 o 
   3   3   7       20.31       27.14      5.49 o 
   4   3   7       17.59       25.84      5.88 o 
   5   3   7       61.19       47.09      6.36 o 
   6   3   7       41.51       36.25      5.32 o 
   7   3   7       57.18       40.56      9.03 o 
  -9   4   7        6.90        0.00      5.46 o 
  -8   4   7      117.19      126.11      8.27 o 
  -7   4   7        4.09        4.34      3.44 o 
  -6   4   7       83.40       83.62      7.17 o 
  -5   4   7       69.75       58.55      6.99 o 
  -4   4   7       14.12       14.36      4.62 o 
  -3   4   7        5.52        2.64      2.24 o 
  -2   4   7      334.06      338.58     15.08 o 
  -1   4   7       33.34       31.82      5.06 o 
   0   4   7        3.59        3.84      2.14 o 
   1   4   7      149.29      154.00      5.60 o 
   2   4   7       34.32       41.24      5.06 o 
   3   4   7       41.60       50.66      6.65 o 
   4   4   7      537.35      540.60     19.80 o 
   5   4   7       89.69      101.43      8.61 o 
   6   4   7        8.66        7.98      4.15 o 
   7   4   7        0.64        0.00      4.35 o 
  -9   5   7        2.23        0.00      6.88 o 
  -8   5   7       14.62        6.87      4.92 o 
  -7   5   7        9.81        6.72      4.19 o 
  -6   5   7        5.17        3.13      3.55 o 
  -5   5   7       61.32       59.38      7.20 o 
  -4   5   7       58.98       59.69      7.12 o 
  -3   5   7       20.84       28.48      3.59 o 
  -2   5   7      395.45      364.56     16.64 o 
  -1   5   7      573.45      576.79     20.04 o 
   0   5   7      571.76      562.27     25.25 o 
   1   5   7        0.03        0.00      1.74 o 
   2   5   7      180.94      200.02      9.99 o 
   3   5   7      175.78      185.32     15.97 o 
   4   5   7      236.39      240.61     10.93 o 
   5   5   7       42.96       56.23      6.81 o 
   6   5   7       39.80       31.29      5.93 o 
   7   5   7        7.59        5.59      4.46 o 
  -8   6   7       20.56        5.92      8.35 o 
  -7   6   7       29.88       27.69      4.47 o 
  -6   6   7      124.49      102.58      8.19 o 
  -5   6   7       69.07       84.20      6.27 o 
  -4   6   7       16.62       15.35      5.92 o 
  -3   6   7        0.06        0.00      2.26 o 
  -2   6   7       46.72       46.56      5.78 o 
  -1   6   7     1103.63     1045.15     30.80 o 
   0   6   7       25.52       35.18      6.32 o 
   1   6   7        7.39        4.62      2.58 o 
   2   6   7       34.71       34.93      5.34 o 
   3   6   7      759.58      764.36     28.30 o 
   4   6   7      156.70      157.81     12.36 o 
   5   6   7      440.01      439.17     22.77 o 
   6   6   7      108.52      129.41     13.28 o 
   7   6   7        5.73       11.88      5.07 o 
  -8   7   7       56.74       60.77      9.21 o 
  -7   7   7        4.00        0.00      4.16 o 
  -6   7   7       42.96       49.89      6.29 o 
  -5   7   7       15.14       14.23      3.99 o 
  -4   7   7       35.18       40.73      6.36 o 
  -3   7   7        4.51        5.01      2.77 o 
  -2   7   7        1.44        1.44      1.85 o 
  -1   7   7      221.85      211.56     14.62 o 
   0   7   7      126.28      141.50     12.00 o 
   1   7   7        0.04        0.00      1.85 o 
   2   7   7       67.33       69.27      6.97 o 
   3   7   7        5.74        4.37      3.83 o 
   4   7   7      270.13      324.21     20.97 o 
   5   7   7      117.34      121.59     12.10 o 
   6   7   7       53.32       48.69      9.13 o 
   7   7   7       13.48       22.90      5.84 o 
  -8   8   7       86.02       91.97     10.67 o 
  -7   8   7       19.04       16.20      5.43 o 
  -6   8   7       77.03       89.09     11.88 o 
  -5   8   7       10.91        3.86      4.13 o 
  -4   8   7      257.39      244.21     19.21 o 
  -3   8   7        9.39       18.85      8.37 o 
  -2   8   7      122.60      116.16      8.20 o 
  -1   8   7        0.93        0.69      2.47 o 
   0   8   7     1300.96     1370.09     26.72 o 
   1   8   7        1.62        5.16      2.58 o 
   2   8   7        2.84        6.60      3.55 o 
   3   8   7       35.55       44.06      6.58 o 
   4   8   7      310.13      323.55     18.26 o 
   5   8   7        1.15        0.00      4.44 o 
   6   8   7       36.96       42.68      8.73 o 
   7   8   7       27.21       41.32      7.21 o 
  -8   9   7      314.97      340.99     18.83 o 
  -7   9   7        0.13        0.00      4.18 o 
  -6   9   7       27.06       21.66      6.53 o 
  -5   9   7        4.97        7.77      4.57 o 
  -4   9   7       16.28       19.80      3.93 o 
  -3   9   7        2.90        0.00      7.65 o 
  -2   9   7       28.57       19.68      5.26 o 
  -1   9   7      170.56      174.87      8.62 o 
   0   9   7      663.84      676.64     21.67 o 
   1   9   7      257.46      232.71     14.33 o 
   2   9   7      208.52      204.77     12.01 o 
   3   9   7      137.75      127.56     10.61 o 
   4   9   7     1322.89     1389.29     38.42 o 
   5   9   7        4.71        1.64      4.75 o 
   6   9   7        1.80        0.00      5.40 o 
  -8  10   7      536.21      585.33     22.54 o 
  -7  10   7      137.47      142.84     10.36 o 
  -6  10   7      126.13      153.97     17.66 o 
  -5  10   7       21.59       20.95      5.71 o 
  -4  10   7      129.79      131.91     12.12 o 
  -3  10   7        0.27        0.00      6.52 o 
  -2  10   7      119.72      110.93      9.50 o 
  -1  10   7      259.66      232.64     10.67 o 
   0  10   7       23.35       23.58      4.51 o 
   1  10   7       41.06       43.38     11.08 o 
   2  10   7       98.38       92.53     10.42 o 
   3  10   7        7.38        8.41      4.16 o 
   4  10   7      315.75      344.76     19.13 o 
   5  10   7       33.96       36.55      7.76 o 
   6  10   7       22.97       11.24      6.47 o 
  -8  11   7       16.87       22.02     13.37 o 
  -7  11   7        0.52        0.85      4.42 o 
  -6  11   7       46.97       43.39     13.83 o 
  -5  11   7       36.72       21.82      6.43 o 
  -4  11   7      294.19      305.39     13.75 o 
  -3  11   7        0.68        0.00      5.24 o 
  -2  11   7       46.33       58.74     13.27 o 
  -1  11   7       14.21       10.96      4.17 o 
   0  11   7      324.31      347.12     40.25 o 
   1  11   7      134.80      125.33     10.90 o 
   2  11   7      347.93      324.43     21.91 o 
   3  11   7      186.38      176.71     29.57 o 
   4  11   7     1371.39     1455.50     45.09 o 
   5  11   7      237.99      233.19     24.01 o 
   6  11   7      121.66      168.56     19.91 o 
  -8  12   7       31.33       27.69      7.89 o 
  -7  12   7        0.15        0.00      4.29 o 
  -6  12   7        0.29        9.99      4.17 o 
  -5  12   7      153.49      142.10     11.27 o 
  -4  12   7        1.10        0.00      3.85 o 
  -3  12   7       22.07       20.97      4.54 o 
  -2  12   7        8.68        4.67      5.83 o 
  -1  12   7        2.88        9.33      5.49 o 
   0  12   7      384.60      394.74     19.61 o 
   1  12   7      113.37      104.30     17.18 o 
   2  12   7        4.07        7.68      4.71 o 
   3  12   7      307.38      323.64     21.77 o 
   4  12   7      480.26      519.27     28.43 o 
   5  12   7       77.88       63.94     12.24 o 
   6  12   7       31.17       36.51     11.19 o 
  -7  13   7       68.04       69.80      8.98 o 
  -6  13   7       15.87       12.38      6.59 o 
  -5  13   7        1.38        0.00      5.92 o 
  -4  13   7        3.82        7.96      6.08 o 
  -3  13   7        5.41        0.30      4.37 o 
  -2  13   7       54.14       32.35      8.57 o 
  -1  13   7       48.77       55.13      8.90 o 
   0  13   7      227.07      230.43     15.92 o 
   1  13   7      146.80      153.14     10.78 o 
   2  13   7       50.63       42.28     13.04 o 
   3  13   7       43.50       32.78      8.20 o 
   4  13   7       43.75       32.88      9.01 o 
   5  13   7        7.62       12.11      7.78 o 
   6  13   7       21.47       19.90      9.94 o 
  -7  14   7        2.46        0.00      4.93 o 
  -6  14   7       48.58       47.73      9.09 o 
  -5  14   7        1.93        9.88      6.93 o 
  -4  14   7      311.79      332.81     16.58 o 
  -3  14   7        8.22       11.24      5.58 o 
  -2  14   7      231.20      227.83     11.53 o 
  -1  14   7       40.35       52.87      5.88 o 
   0  14   7       38.06       55.14      9.67 o 
   1  14   7       19.06       11.01      4.20 o 
   2  14   7       56.96       40.82     12.75 o 
   3  14   7      434.41      422.95     26.18 o 
   4  14   7        0.69        2.10      5.97 o 
   5  14   7        9.07       20.91      8.59 o 
   6  14   7       11.23        7.25      9.74 o 
  -7  15   7        9.51       13.22      5.87 o 
  -6  15   7        0.80        1.96      4.06 o 
  -5  15   7        5.07        0.08      6.66 o 
  -4  15   7        9.02        3.53      5.93 o 
  -3  15   7       69.94       82.48     11.94 o 
  -2  15   7       56.32       65.41      7.76 o 
  -1  15   7       29.27       23.69      7.00 o 
   0  15   7        0.57        0.00      4.56 o 
   1  15   7      319.86      317.61     24.47 o 
   2  15   7       34.40       30.58      7.98 o 
   3  15   7       13.10        7.87      6.06 o 
   4  15   7        6.48       12.17      7.29 o 
   5  15   7       27.90       37.50     10.86 o 
  -7  16   7       30.88       26.39      7.01 o 
  -6  16   7        0.00        7.97      4.53 o 
  -5  16   7        6.74        3.13      9.45 o 
  -4  16   7       13.02       19.64      7.00 o 
  -3  16   7       16.79       16.11      7.67 o 
  -2  16   7       87.18       80.99     20.69 o 
  -1  16   7       86.11       70.61     11.22 o 
   0  16   7       21.47       14.15      6.47 o 
   1  16   7      136.12      112.21     11.42 o 
   2  16   7       68.58       62.58     10.15 o 
   3  16   7       29.18       34.52      9.29 o 
   4  16   7       77.46       93.72     20.85 o 
   5  16   7        0.10        0.00      6.42 o 
  -6  17   7        3.65        9.81      5.00 o 
  -5  17   7       18.56       25.06     11.02 o 
  -4  17   7      133.42      163.68     18.47 o 
  -3  17   7       65.60       70.51     14.17 o 
  -2  17   7      111.22      120.51     17.32 o 
  -1  17   7        8.51        5.30     11.02 o 
   0  17   7       11.42        7.93      6.54 o 
   1  17   7       10.12        9.85      4.95 o 
   2  17   7        0.91        5.77      5.94 o 
   3  17   7       21.88       27.59      8.50 o 
   4  17   7       15.92       16.88     10.12 o 
   5  17   7       25.28       28.14     10.09 o 
  -6  18   7       39.33       59.07      8.34 o 
  -5  18   7        1.34        0.00      6.98 o 
  -4  18   7       70.63       75.88     13.73 o 
  -3  18   7      103.23      117.40     20.69 o 
  -2  18   7        0.50        1.61      5.49 o 
  -1  18   7      227.59      208.63     19.97 o 
   0  18   7        0.69        0.00      4.09 o 
   1  18   7        5.65        0.80      4.60 o 
   2  18   7       29.67       33.51      9.09 o 
   3  18   7      241.04      241.56     23.00 o 
   4  18   7       84.09       81.63     14.14 o 
  -6  19   7        8.67        8.32      5.32 o 
  -5  19   7        0.77        6.00      8.43 o 
  -4  19   7      219.63      211.79     21.94 o 
  -3  19   7       30.43       38.35     10.56 o 
  -2  19   7       33.12       37.13     10.07 o 
  -1  19   7        4.18        7.38      6.74 o 
   0  19   7       18.25       13.88      7.46 o 
   1  19   7        5.00        7.94      5.60 o 
   2  19   7      152.70      149.46     22.72 o 
   3  19   7       19.25        4.15      7.14 o 
   4  19   7       15.41       14.55      8.78 o 
  -5  20   7       11.45       28.73     10.30 o 
  -4  20   7       44.10       49.53     12.59 o 
  -3  20   7      355.38      362.64     43.18 o 
  -2  20   7        6.99       10.66      7.41 o 
  -1  20   7       45.02       37.72     10.28 o 
   0  20   7       45.14       26.51     11.02 o 
   1  20   7       26.14       13.68      6.26 o 
   2  20   7       99.68       63.34     14.64 o 
   3  20   7        8.38        3.33      7.59 o 
   4  20   7        0.02        0.00      7.39 o 
  -5  21   7        5.88       18.93      9.90 o 
  -4  21   7       19.91       25.34      9.80 o 
  -3  21   7       18.32       16.64      8.98 o 
  -2  21   7      451.58      457.91     29.91 o 
  -1  21   7        1.87        0.00      5.95 o 
   0  21   7      130.16      112.38     16.88 o 
   1  21   7        0.13        0.07      5.55 o 
   2  21   7      191.45      221.98     25.81 o 
   3  21   7        0.93        8.10      7.72 o 
  -4  22   7       38.07       59.50     13.51 o 
  -3  22   7      124.92      144.93     22.26 o 
  -2  22   7       13.52       25.43      9.54 o 
  -1  22   7       21.39       14.70      9.06 o 
   0  22   7      124.74      124.45     18.30 o 
   1  22   7      123.29      128.76     15.06 o 
   2  22   7      127.24      100.56     25.19 o 
   3  22   7        0.62        0.00      6.54 o 
  -4  23   7       18.60       28.66     10.82 o 
  -3  23   7        6.51        0.00     13.94 o 
  -2  23   7      149.05      130.48     18.73 o 
  -1  23   7       67.61       76.42     15.04 o 
   0  23   7        0.03        0.00      6.25 o 
   1  23   7       50.15       61.26     37.11 o 
   2  23   7       52.18       56.05     14.69 o 
  -3  24   7        1.38        0.61     10.79 o 
  -2  24   7        4.40        4.55     12.59 o 
  -1  24   7        5.78       17.89      9.02 o 
   0  24   7        9.10        7.31      6.50 o 
   1  24   7        1.92        0.00      7.20 o 
  -8   0   8       78.31       81.16     15.99 o 
  -6   0   8        0.35        3.82      5.79 o 
  -4   0   8      626.38      618.88     33.73 o 
   2   0   8      755.22      715.73     27.92 o 
   4   0   8       23.65       30.13      9.22 o 
   6   0   8        1.24        0.00      7.67 o 
  -8   1   8       10.05       10.18      6.90 o 
  -7   1   8       47.30       48.03      9.87 o 
  -6   1   8       55.35       48.13      7.43 o 
  -5   1   8        5.86        3.76      3.66 o 
  -4   1   8      333.55      348.36     12.18 o 
  -3   1   8       57.53       64.85      5.18 o 
  -2   1   8      193.44      210.94     11.24 o 
   1   1   8       28.90       26.63      2.84 o 
   2   1   8       10.92        4.83      3.39 o 
   3   1   8        0.98        3.28      3.69 o 
   4   1   8      279.43      256.25     16.32 o 
   5   1   8       12.77        4.09      5.38 o 
   6   1   8        1.37        0.00      5.26 o 
  -8   2   8       12.19       23.04     12.27 o 
  -7   2   8       76.81       88.63      7.19 o 
  -6   2   8       14.37       16.98      5.31 o 
  -5   2   8      123.31      111.67      9.12 o 
  -4   2   8       33.17       35.18      5.14 o 
  -3   2   8      288.98      315.62      9.72 o 
  -2   2   8       27.85       34.57      7.65 o 
   0   2   8       56.54       57.15      4.27 o 
   1   2   8       71.55       74.94      4.40 o 
   2   2   8        2.05        1.74      3.35 o 
   3   2   8       80.70       72.28      8.37 o 
   4   2   8      113.65      108.96     10.95 o 
   5   2   8       36.42       34.81      7.67 o 
   6   2   8       87.22       82.93     13.63 o 
  -8   3   8      248.40      282.63     18.52 o 
  -7   3   8       13.62       30.46      7.12 o 
  -6   3   8       88.33       88.41      9.26 o 
  -5   3   8       18.11       20.66      6.69 o 
  -4   3   8      134.94      146.23     10.46 o 
  -3   3   8       56.18       56.55      4.35 o 
  -2   3   8      219.82      217.23     11.29 o 
  -1   3   8      309.99      282.04     11.26 o 
   0   3   8      425.79      421.21     14.66 o 
   1   3   8      262.15      244.07      7.06 o 
   2   3   8       21.13       14.98      4.61 o 
   3   3   8       19.70       17.57      5.13 o 
   4   3   8      298.10      280.70     17.15 o 
   5   3   8       83.54       91.00     11.17 o 
   6   3   8        0.38        4.87      5.76 o 
  -8   4   8        6.38       10.88      8.37 o 
  -7   4   8       63.55       68.27      7.98 o 
  -6   4   8      272.71      269.80     11.57 o 
  -5   4   8      117.51      107.21      9.09 o 
  -4   4   8      133.71      157.95     10.83 o 
  -3   4   8      373.59      363.26     10.40 o 
  -2   4   8      697.89      704.68     46.78 o 
  -1   4   8      563.33      558.91     18.69 o 
   0   4   8       65.46       71.47      7.56 o 
   1   4   8       94.56       94.97      9.02 o 
   2   4   8        0.14        0.91      3.03 o 
   3   4   8        0.21        1.70      3.61 o 
   4   4   8       34.77       36.27      7.40 o 
   5   4   8      143.82      149.54     13.84 o 
   6   4   8        3.21        6.23      4.50 o 
  -8   5   8       25.51       34.77      7.96 o 
  -7   5   8        7.76        1.19      5.47 o 
  -6   5   8        0.03        0.00      3.66 o 
  -5   5   8       40.98       42.27      6.46 o 
  -4   5   8       13.04       13.89      4.73 o 
  -3   5   8      123.63      130.37      7.23 o 
  -2   5   8      439.10      448.22     18.87 o 
  -1   5   8        2.48        6.85      7.42 o 
   0   5   8      533.52      561.54     19.97 o 
   1   5   8       10.09        7.45      3.44 o 
   2   5   8       22.29       22.00      4.67 o 
   3   5   8      293.77      258.68     17.61 o 
   4   5   8      210.11      146.93     12.75 o 
   5   5   8       58.15       75.43     10.35 o 
   6   5   8        0.12        3.29      5.89 o 
  -8   6   8      199.69      225.93     20.19 o 
  -7   6   8        0.69        0.00      7.12 o 
  -6   6   8       20.69       12.61      4.97 o 
  -5   6   8      299.41      299.61     20.87 o 
  -4   6   8        3.63        5.72      6.75 o 
  -3   6   8       45.46       41.31      5.83 o 
  -2   6   8      141.41      138.08     19.34 o 
  -1   6   8       44.41       61.17     13.04 o 
   0   6   8       21.41       30.58     10.34 o 
   1   6   8       48.13       47.41      4.64 o 
   2   6   8       29.97       23.25      4.83 o 
   3   6   8      304.18      291.37     16.20 o 
   4   6   8      241.36      237.91     15.99 o 
   5   6   8        0.00        0.00      4.58 o 
   6   6   8       30.05       45.24      9.36 o 
  -8   7   8        5.95        2.86      5.84 o 
  -7   7   8       68.06       69.28      9.64 o 
  -6   7   8        2.33        0.00      3.77 o 
  -5   7   8      218.81      232.86     20.75 o 
  -4   7   8      214.26      184.51     16.46 o 
  -3   7   8       71.68       74.43      7.70 o 
  -2   7   8        0.00       10.34      8.10 o 
  -1   7   8       24.96       20.24      9.45 o 
   0   7   8      375.63      385.45     29.23 o 
   1   7   8       88.51       81.00      6.05 o 
   2   7   8       50.08       52.29      6.49 o 
   3   7   8      171.93      181.77     13.17 o 
   4   7   8        0.75        5.99      4.76 o 
   5   7   8       48.48       53.70      9.01 o 
   6   7   8       21.91       19.32      7.46 o 
  -8   8   8        6.83        0.00      5.34 o 
  -7   8   8        0.47        3.99      4.24 o 
  -6   8   8        5.35        0.00      4.53 o 
  -5   8   8      239.62      221.92     11.94 o 
  -4   8   8       68.79       57.78     10.33 o 
  -3   8   8       35.11       31.91      9.22 o 
  -2   8   8      174.81      190.66      9.66 o 
  -1   8   8        1.83        2.25      6.75 o 
   0   8   8       96.74       91.00      5.99 o 
   1   8   8      102.22      103.93      7.36 o 
   2   8   8       24.56       28.50      6.37 o 
   3   8   8      697.51      733.18     27.95 o 
   4   8   8      318.66      318.16     22.72 o 
   5   8   8        0.03        0.84      6.08 o 
   6   8   8       10.58        0.00      8.81 o 
  -8   9   8      196.86      232.69     15.67 o 
  -7   9   8      122.92      123.24      9.53 o 
  -6   9   8        5.49        3.58      5.13 o 
  -5   9   8      293.44      276.72     12.40 o 
  -4   9   8        0.18        9.40      6.80 o 
  -3   9   8       52.54       51.93      9.80 o 
  -2   9   8       67.34       76.19      7.41 o 
  -1   9   8      921.47      944.12     25.99 o 
   0   9   8       57.87       53.58      5.53 o 
   1   9   8       83.07       87.02      7.13 o 
   2   9   8       83.36       60.78      8.77 o 
   3   9   8     1022.27     1028.84     34.25 o 
   4   9   8       42.65       34.08      9.13 o 
   5   9   8      236.04      257.01     22.42 o 
   6   9   8        7.06       15.37      8.85 o 
  -8  10   8       11.66        6.77      6.43 o 
  -7  10   8       28.39       37.45      7.03 o 
  -6  10   8       87.31       84.78      9.64 o 
  -5  10   8       20.26       22.49      5.54 o 
  -4  10   8      202.07      223.39     23.61 o 
  -3  10   8        0.00        0.00      5.72 o 
  -2  10   8      198.07      201.19     16.87 o 
  -1  10   8      491.26      504.86     15.24 o 
   0  10   8       26.51       29.12      5.71 o 
   1  10   8      300.46      297.09     14.87 o 
   2  10   8        9.72       18.85      6.06 o 
   3  10   8      210.39      256.54     25.93 o 
   4  10   8       47.55       38.27      9.35 o 
   5  10   8      267.30      279.70     23.74 o 
   6  10   8      110.30      138.11     18.20 o 
  -7  11   8       70.26       75.41      8.81 o 
  -6  11   8        2.76        0.00      5.71 o 
  -5  11   8      139.98      132.43     21.57 o 
  -4  11   8       22.76       27.21      4.59 o 
  -3  11   8      105.99      112.03     13.40 o 
  -2  11   8      104.92      106.15     12.05 o 
  -1  11   8     1122.67     1212.12     42.73 o 
   0  11   8      155.71      145.61     12.50 o 
   1  11   8      367.73      389.11     14.68 o 
   2  11   8        1.39        3.30      4.73 o 
   3  11   8     1676.10     1591.11     45.69 o 
   4  11   8       70.85       74.43     12.20 o 
   5  11   8        3.60        0.00      5.94 o 
   6  11   8      118.25      138.04     22.36 o 
  -7  12   8        0.17        1.35      4.57 o 
  -6  12   8       46.91       46.91      9.70 o 
  -5  12   8       31.72       25.93      7.73 o 
  -4  12   8      751.81      756.13     24.36 o 
  -3  12   8       31.46       31.48      8.84 o 
  -2  12   8      418.63      406.07     21.00 o 
  -1  12   8       33.84       43.61      8.77 o 
   0  12   8       16.16       22.37      6.25 o 
   1  12   8      181.51      166.93     11.88 o 
   2  12   8        2.51        0.00      4.23 o 
   3  12   8      733.46      690.89     28.83 o 
   4  12   8      316.66      349.90     25.69 o 
   5  12   8        0.16        0.00      5.79 o 
  -7  13   8       74.19       91.72     10.08 o 
  -6  13   8       15.60        0.86      9.74 o 
  -5  13   8      117.72      100.35     11.53 o 
  -4  13   8        5.42        1.18      8.31 o 
  -3  13   8       74.97       71.12     11.73 o 
  -2  13   8      226.73      198.65     26.76 o 
  -1  13   8       58.60       49.89      9.00 o 
   0  13   8       75.31       71.74     10.13 o 
   1  13   8      123.44      122.40      9.91 o 
   2  13   8       47.16       52.53      9.66 o 
   3  13   8      105.14      123.90     14.72 o 
   4  13   8        1.70        0.71      6.12 o 
   5  13   8        0.04        0.00      7.01 o 
  -7  14   8        7.95        9.52      5.46 o 
  -6  14   8        6.46        5.38      5.92 o 
  -5  14   8       31.27       22.86      7.94 o 
  -4  14   8        1.53        0.00      5.02 o 
  -3  14   8      126.29      122.07      9.21 o 
  -2  14   8      118.81      135.11     22.94 o 
  -1  14   8        3.55        0.00      4.49 o 
   0  14   8      304.47      281.90     50.82 o 
   1  14   8      344.55      356.18     29.16 o 
   2  14   8        0.02        2.34      5.05 o 
   3  14   8      335.71      377.57     25.34 o 
   4  14   8      248.04      278.96     23.58 o 
   5  14   8        9.62       10.84      8.28 o 
  -6  15   8        7.28        5.44      7.23 o 
  -5  15   8       42.31       42.02     10.98 o 
  -4  15   8      151.40      162.40     13.15 o 
  -3  15   8        7.32        0.23      6.31 o 
  -2  15   8       27.47       30.08      7.20 o 
  -1  15   8      206.62      219.45     24.29 o 
   0  15   8      110.01      119.43     13.82 o 
   1  15   8       19.88       22.07      6.24 o 
   2  15   8       11.42        4.65      5.48 o 
   3  15   8       15.72       11.47      6.95 o 
   4  15   8        0.46        2.06      6.24 o 
   5  15   8       13.40       12.21      8.77 o 
  -6  16   8       10.36        8.81      7.50 o 
  -5  16   8        0.03        0.00      5.27 o 
  -4  16   8        0.14        0.00      5.62 o 
  -3  16   8       24.42       25.69      6.82 o 
  -2  16   8        7.15       17.99      5.83 o 
  -1  16   8      256.63      279.24     19.76 o 
   0  16   8        2.21       14.47      6.66 o 
   1  16   8       30.39       35.75      7.06 o 
   2  16   8       53.85       46.28     12.94 o 
   3  16   8       15.57       14.13      7.01 o 
   4  16   8       31.33       31.05      9.86 o 
  -6  17   8       23.24       27.77      9.30 o 
  -5  17   8        9.02       11.95      9.03 o 
  -4  17   8       27.70       25.64      9.39 o 
  -3  17   8        0.00        0.00      6.24 o 
  -2  17   8        3.15       12.36      6.81 o 
  -1  17   8       17.96       25.31      8.16 o 
   0  17   8       19.75       12.52      6.65 o 
   1  17   8        0.11        1.45      5.09 o 
   2  17   8      194.99      200.65     27.34 o 
   3  17   8        5.08        0.00      5.93 o 
   4  17   8       24.68       20.72      8.79 o 
  -5  18   8      143.43      172.34     29.01 o 
  -4  18   8        5.03        1.45      7.02 o 
  -3  18   8      405.10      362.68     52.40 o 
  -2  18   8      158.85      180.62     18.73 o 
  -1  18   8       77.36       80.45     13.06 o 
   0  18   8       14.83       13.66      8.55 o 
   1  18   8       27.03       27.90      7.70 o 
   2  18   8      113.99      124.38     17.67 o 
   3  18   8       38.26       18.69      8.91 o 
   4  18   8       38.18       48.29     13.61 o 
  -5  19   8        7.07        8.82      8.71 o 
  -4  19   8      162.60      160.44     19.43 o 
  -3  19   8       62.57       61.00     11.98 o 
  -2  19   8       18.20       11.81      8.07 o 
  -1  19   8       88.71       86.19     14.10 o 
   0  19   8       13.97       17.69      7.65 o 
   1  19   8      180.40      176.69     24.29 o 
   2  19   8      151.90      163.59     21.55 o 
   3  19   8        0.06        0.00      6.70 o 
  -5  20   8        1.58        0.00     11.24 o 
  -4  20   8      126.86      145.72     19.10 o 
  -3  20   8       71.75       77.27     14.37 o 
  -2  20   8        8.87        8.01      7.65 o 
  -1  20   8        8.91       11.04      7.15 o 
   0  20   8      211.20      237.50     23.30 o 
   1  20   8      233.54      213.09     21.81 o 
   2  20   8        0.01        3.18      8.21 o 
   3  20   8        0.01        0.00      6.32 o 
  -4  21   8       44.58       43.03     11.73 o 
  -3  21   8       57.59       57.86     12.90 o 
  -2  21   8      247.18      243.17     26.76 o 
  -1  21   8      339.47      371.26     29.43 o 
   0  21   8       35.51       34.71     10.33 o 
   1  21   8      144.99      118.51     18.59 o 
   2  21   8       55.73       42.45     13.35 o 
  -3  22   8      118.11      122.17     19.34 o 
  -2  22   8        2.21        8.84      8.32 o 
  -1  22   8      106.22      128.63     22.04 o 
   0  22   8       24.21       25.58     10.56 o 
   1  22   8       25.36       21.03     10.89 o 
  -2  23   8      112.62      121.37     18.14 o 
  -1  23   8       19.06       15.99     13.49 o 
   0  23   8        6.32        6.93      6.14 o 
  -7   0   9       46.92       52.11     15.68 o 
  -5   0   9      309.81      264.68     19.71 o 
  -3   0   9     1318.05     1477.48     36.57 o 
   1   0   9     1443.05     1453.42     48.35 o 
   3   0   9      214.73      199.30     19.46 o 
   5   0   9      231.30      236.87     24.89 o 
  -8   1   9       69.40       93.74     14.56 o 
  -7   1   9      197.12      221.75     19.61 o 
  -6   1   9       33.03       25.13      6.62 o 
  -5   1   9       33.66       38.75      6.13 o 
  -4   1   9       11.93       12.06      3.91 o 
  -3   1   9     1750.00     1677.58     32.57 o 
  -2   1   9        0.19        0.00      3.15 o 
   0   1   9      679.97      722.63     29.01 o 
   1   1   9      533.44      548.07     12.96 o 
   2   1   9        1.78        0.00      3.18 o 
   3   1   9       37.12       24.78      6.03 o 
   4   1   9        0.07        0.00      4.23 o 
   5   1   9      211.68      200.28     16.40 o 
   6   1   9       20.40       29.32      8.18 o 
  -8   2   9        0.16        0.00      7.32 o 
  -7   2   9      397.67      447.34     25.46 o 
  -6   2   9       14.55        6.68      4.90 o 
  -5   2   9      211.62      216.03     12.50 o 
  -4   2   9       19.49       10.85      4.36 o 
  -3   2   9     1400.95     1391.93     28.16 o 
  -2   2   9      798.15      803.15     26.99 o 
  -1   2   9     1386.19     1434.23     31.63 o 
   0   2   9     1356.46     1387.46     51.95 o 
   1   2   9       58.01       53.72      4.71 o 
   2   2   9      270.49      231.61     13.35 o 
   3   2   9      117.14       91.11     12.72 o 
   4   2   9      128.29      126.66     12.16 o 
   5   2   9      126.29      116.13     12.67 o 
   6   2   9       23.87       26.01      9.35 o 
  -8   3   9       44.50       30.45     10.91 o 
  -7   3   9       20.78       19.83      5.98 o 
  -6   3   9        0.29       26.25     13.64 o 
  -5   3   9      485.89      433.33     18.49 o 
  -4   3   9      377.30      355.32     16.22 o 
  -3   3   9      370.78      378.29     12.08 o 
  -2   3   9      359.11      319.06     14.45 o 
  -1   3   9     4644.91     4753.15     92.84 o 
   0   3   9        2.24       30.07      5.85 o 
   1   3   9       15.25       13.83      3.24 o 
   2   3   9      110.73       83.54      8.20 o 
   3   3   9      333.58      265.10     17.59 o 
   4   3   9       73.34       68.68      9.28 o 
   5   3   9       53.55       39.29      8.33 o 
   6   3   9      111.55      136.49     14.67 o 
  -8   4   9       24.74       15.40      9.17 o 
  -7   4   9       53.14       50.33      8.20 o 
  -6   4   9       19.51       17.77      9.59 o 
  -5   4   9        6.67        8.97      6.90 o 
  -4   4   9      455.20      424.65     19.65 o 
  -3   4   9      149.45      140.40      7.81 o 
  -2   4   9      363.17      264.91     21.14 o 
  -1   4   9       54.44       54.38      7.15 o 
   0   4   9     1688.72     1646.14     61.62 o 
   1   4   9       21.60       15.12      3.41 o 
   2   4   9      135.08      122.70     14.02 o 
   3   4   9        0.00        0.65      4.15 o 
   4   4   9      123.72      110.23     11.63 o 
   5   4   9       12.19       11.67      6.05 o 
   6   4   9      244.26      281.34     20.98 o 
  -8   5   9       15.26        6.69      8.93 o 
  -7   5   9       27.15        3.50      5.95 o 
  -6   5   9        8.25        0.00      8.19 o 
  -5   5   9        0.04        0.00      4.51 o 
  -4   5   9      247.87      184.52     15.36 o 
  -3   5   9      622.79      577.53     20.15 o 
  -2   5   9       35.03       29.68      9.89 o 
  -1   5   9     1819.00     1953.78     71.51 o 
   0   5   9     1510.56     1444.20     59.37 o 
   1   5   9      806.79      810.23     16.94 o 
   2   5   9       87.61       73.01      7.99 o 
   3   5   9      358.44      327.18     17.91 o 
   4   5   9        4.80        8.51      5.49 o 
   5   5   9       16.37       12.19      6.83 o 
   6   5   9        2.07        0.00      6.04 o 
  -8   6   9        0.05        0.87     10.71 o 
  -7   6   9       28.05       29.94      7.84 o 
  -6   6   9       48.44       61.74     10.65 o 
  -5   6   9       11.81        6.27      5.37 o 
  -4   6   9      231.46      222.07     35.08 o 
  -2   6   9        7.23        0.00      6.75 o 
  -1   6   9     1049.16     1050.20     49.92 o 
   0   6   9      407.91      379.60     29.23 o 
   1   6   9      208.16      177.74     10.77 o 
   2   6   9      122.07      124.07     11.91 o 
   3   6   9       11.39       17.37      7.99 o 
   4   6   9        2.61        2.06      5.64 o 
   5   6   9        1.52        9.27      7.35 o 
  -7   7   9       84.60       80.59     10.06 o 
  -6   7   9       16.13        9.84      8.76 o 
  -5   7   9       17.72        9.64      6.01 o 
  -4   7   9      121.26      103.12     14.17 o 
  -3   7   9       85.92       81.46      9.89 o 
  -2   7   9      108.34       93.55     18.44 o 
  -1   7   9       42.73       59.82     14.84 o 
   0   7   9     1424.19     1459.94     65.22 o 
   1   7   9        8.99        7.66      6.36 o 
   2   7   9      186.01      139.03     12.88 o 
   3   7   9       59.97       58.00      9.91 o 
   4   7   9       17.29       13.25      7.14 o 
   5   7   9        6.50        0.94      6.91 o 
  -7   8   9       75.54       83.90     10.54 o 
  -6   8   9       51.41       39.17      6.82 o 
  -5   8   9       80.93       68.82     10.56 o 
  -4   8   9       37.87       29.91      8.90 o 
  -3   8   9        5.53        9.78      6.34 o 
  -2   8   9     1999.97     1887.14    449.32 o 
  -1   8   9      770.02      795.64     46.78 o 
   0   8   9        9.41       15.70      3.56 o 
   1   8   9       16.69       11.97      5.02 o 
   2   8   9      557.16      496.30     22.13 o 
   3   8   9      117.46       93.61     12.20 o 
   4   8   9        1.78        0.00      5.71 o 
   5   8   9       73.05       66.37     12.83 o 
  -7   9   9       12.09       14.69      9.58 o 
  -6   9   9        1.80        2.74      4.94 o 
  -5   9   9       49.26       61.38      8.42 o 
  -4   9   9       34.42       26.93      9.06 o 
  -3   9   9        2.42        7.09      6.59 o 
  -2   9   9      507.07      514.90     15.74 o 
  -1   9   9     1169.06     1192.81     63.61 o 
   0   9   9      103.60      127.25     13.72 o 
   1   9   9      104.45      107.07     13.77 o 
   2   9   9       32.75        9.69      5.62 o 
   3   9   9      102.17       99.63     12.90 o 
   4   9   9       16.34       32.99      9.07 o 
   5   9   9       18.96       35.58     10.35 o 
  -7  10   9       80.11       67.38     12.30 o 
  -6  10   9      237.33      246.94     19.99 o 
  -5  10   9      174.08      186.81     11.22 o 
  -4  10   9       97.44      100.20     15.52 o 
  -3  10   9        0.07        0.00      6.34 o 
  -2  10   9      743.60      733.51     25.88 o 
  -1  10   9       44.94       65.31      8.05 o 
   0  10   9      915.62      945.49     40.70 o 
   1  10   9       82.83       91.25      9.99 o 
   2  10   9       53.67       43.01      8.34 o 
   3  10   9        1.55        7.18      6.29 o 
   4  10   9      107.01       92.70     17.90 o 
   5  10   9       92.70      107.90     19.71 o 
  -7  11   9       49.10       66.44     12.54 o 
  -6  11   9        7.67        0.00      5.32 o 
  -5  11   9       59.33       60.44      8.26 o 
  -4  11   9        1.74        7.91      7.79 o 
  -3  11   9       19.18       15.59      7.29 o 
  -2  11   9      120.77      134.36     12.79 o 
  -1  11   9     1074.32     1055.37     68.36 o 
   0  11   9      825.91      797.00     56.67 o 
   1  11   9      531.35      529.39     46.85 o 
   2  11   9        6.35        0.00      4.82 o 
   3  11   9      375.89      330.02     38.78 o 
   4  11   9       14.93       12.34      7.67 o 
   5  11   9        4.51        0.00     10.59 o 
  -7  12   9        5.09       14.03      8.70 o 
  -6  12   9       19.54       15.25      9.75 o 
  -5  12   9        4.15        0.00      5.82 o 
  -4  12   9      206.70      206.80     20.91 o 
  -3  12   9       96.06      111.33     13.51 o 
  -2  12   9      361.26      323.83     18.74 o 
  -1  12   9        9.15        5.56      5.16 o 
   0  12   9      384.87      444.00     21.46 o 
   1  12   9      423.83      418.48     33.24 o 
   2  12   9      616.53      582.55     27.36 o 
   3  12   9        4.51        2.39      5.87 o 
   4  12   9        5.35        3.78      6.90 o 
  -6  13   9       40.93       28.33      7.91 o 
  -5  13   9       10.08        1.39      6.64 o 
  -4  13   9       11.38        5.07      7.47 o 
  -3  13   9       80.99       90.72     20.69 o 
  -2  13   9        0.02        6.41      5.79 o 
  -1  13   9        0.01        5.93      5.09 o 
   0  13   9     1247.74     1258.68     78.48 o 
   1  13   9      213.07      219.84     24.51 o 
   2  13   9        4.16        0.00      5.33 o 
   3  13   9        0.44       11.55      6.97 o 
   4  13   9      132.58       97.96     14.90 o 
  -6  14   9       47.76       35.88      9.72 o 
  -5  14   9      106.55      112.83     15.46 o 
  -4  14   9       88.60       84.58      9.51 o 
  -3  14   9      392.42      358.26     22.41 o 
  -2  14   9      321.28      357.88     21.06 o 
  -1  14   9      283.61      295.80     44.75 o 
   0  14   9      282.95      275.16     57.57 o 
   1  14   9      180.61      149.71     14.33 o 
   2  14   9        8.02       10.75      6.14 o 
   3  14   9      133.62      134.95     16.19 o 
   4  14   9      135.70      130.69     16.81 o 
  -6  15   9        6.76       10.08      7.85 o 
  -5  15   9       39.55       32.55      8.62 o 
  -4  15   9      317.53      291.27     16.33 o 
  -3  15   9      275.83      283.99     22.29 o 
  -2  15   9      226.64      247.78     29.91 o 
  -1  15   9      531.02      550.38     40.48 o 
   0  15   9       60.15       72.61     11.34 o 
   1  15   9      315.58      292.96     18.38 o 
   2  15   9       85.34       96.94     12.98 o 
   3  15   9       23.05       17.88      8.39 o 
   4  15   9       46.52       38.69     11.21 o 
  -5  16   9       37.88       23.05      8.52 o 
  -4  16   9        6.96        0.00      6.15 o 
  -3  16   9        6.33        7.29      6.05 o 
  -2  16   9      706.82      674.50     30.16 o 
  -1  16   9       91.60      105.27     17.77 o 
   0  16   9       12.48        2.09     14.84 o 
   1  16   9       24.78       28.78     21.81 o 
   2  16   9      354.55      330.76     24.06 o 
   3  16   9        5.85        4.75      6.80 o 
  -5  17   9      240.22      220.12     23.12 o 
  -4  17   9       76.82       79.45     10.64 o 
  -3  17   9        4.52        0.00      5.18 o 
  -2  17   9        5.78        7.92      6.70 o 
  -1  17   9      374.82      396.73     24.48 o 
   0  17   9       57.82       52.31     10.69 o 
   1  17   9       69.28       72.72     14.17 o 
   2  17   9       49.83       50.50     20.01 o 
   3  17   9       97.59      117.62     16.25 o 
  -5  18   9       51.19       54.60     13.06 o 
  -4  18   9        0.36        0.00      6.47 o 
  -3  18   9      327.96      312.68     24.96 o 
  -2  18   9      279.38      290.31     23.95 o 
  -1  18   9       27.77       17.24      7.64 o 
   0  18   9      191.84      181.23     19.38 o 
   1  18   9        0.84       15.83      8.50 o 
   2  18   9      379.36      336.74     56.90 o 
  -4  19   9       18.63       29.20     12.37 o 
  -3  19   9      779.57      798.72     36.77 o 
  -2  19   9       79.91       70.40     13.07 o 
  -1  19   9       47.87       28.18      9.48 o 
   0  19   9      298.69      283.24     25.13 o 
   1  19   9      928.26      812.28     49.92 o 
   2  19   9        8.87       12.33      9.12 o 
  -3  20   9     1082.79     1149.83     46.51 o 
  -2  20   9       25.73       23.84      9.73 o 
  -1  20   9      138.70      159.37     19.30 o 
   0  20   9        2.74        3.23      7.41 o 
   1  20   9      532.35      504.46     88.38 o 
  -2  21   9       29.66       16.32      9.19 o 
  -1  21   9       48.04       58.54     23.84 o 
   0  21   9       65.97       74.55     14.22 o 
  -6   0  10      406.88      368.36     37.33 o 
  -4   0  10      381.64      352.92     34.18 o 
   0   0  10      224.81      224.01      8.64 o 
   2   0  10       36.36       23.95      7.47 o 
   4   0  10        5.43        4.97      7.79 o 
  -7   1  10        5.92       13.11      8.45 o 
  -6   1  10        6.62        0.42      5.81 o 
  -5   1  10      673.59      661.19     44.64 o 
  -4   1  10        0.32        0.00      4.60 o 
  -3   1  10      479.53      477.84     28.79 o 
  -2   1  10        0.70        1.18      3.15 o 
   0   1  10       11.09        9.89      5.40 o 
   1   1  10      235.34      234.74     12.79 o 
   2   1  10        1.96        0.17      3.52 o 
   3   1  10       70.90       73.58      9.21 o 
   4   1  10        0.08        0.00      4.58 o 
   5   1  10       59.21       72.55     11.82 o 
  -7   2  10       14.70       50.88     16.31 o 
  -6   2  10      153.99      116.77     12.98 o 
  -5   2  10        4.44        0.00      4.81 o 
  -4   2  10      550.60      514.49     38.90 o 
  -3   2  10        1.01        0.73      3.47 o 
  -2   2  10      550.18      519.48     26.54 o 
  -1   2  10        0.31        0.62      3.01 o 
   0   2  10        9.46       18.89      7.20 o 
   1   2  10       37.91       35.14      5.40 o 
   2   2  10       57.34       52.97     10.19 o 
   3   2  10      165.31      157.57     14.35 o 
   4   2  10       94.79       79.72     10.39 o 
   5   2  10       27.81       34.67      8.69 o 
  -7   3  10       77.28      102.51     13.88 o 
  -6   3  10        3.80        2.02      6.10 o 
  -5   3  10        0.97        2.88      5.25 o 
  -4   3  10       28.33       32.14      7.55 o 
  -3   3  10      357.42      328.87     10.95 o 
  -2   3  10       73.70       76.46     13.04 o 
  -1   3  10       88.99       60.27     11.24 o 
   0   3  10      370.94      371.96     24.74 o 
   1   3  10      112.25      126.53     10.19 o 
   2   3  10        1.35        5.05      4.14 o 
   3   3  10        1.16        0.00      4.16 o 
   4   3  10        2.98        1.00      5.20 o 
   5   3  10       28.34       31.53      9.91 o 
  -7   4  10       25.99       47.51     10.73 o 
  -6   4  10        0.01        0.00      5.35 o 
  -5   4  10       25.10       14.66      6.30 o 
  -4   4  10       48.37       40.36      8.32 o 
  -3   4  10       13.23        3.60      7.65 o 
  -2   4  10      170.43      136.73     18.44 o 
  -1   4  10      305.58      274.36     21.59 o 
   0   4  10       30.83       37.33     11.24 o 
   1   4  10       48.07       39.59      6.47 o 
   2   4  10       44.78       35.13      7.34 o 
   3   4  10      112.89      134.47     14.25 o 
   4   4  10       32.73       30.21      8.66 o 
   5   4  10       10.27       23.75      9.33 o 
  -7   5  10        0.90        0.69      7.13 o 
  -6   5  10       62.11       63.71     10.52 o 
  -5   5  10      167.38      136.65     12.72 o 
  -4   5  10        0.00        3.34      5.56 o 
  -3   5  10        8.87        7.05      4.02 o 
  -2   5  10       40.07       39.13     12.14 o 
  -1   5  10      200.16      146.62     19.79 o 
   0   5  10        4.34        4.05      6.75 o 
   1   5  10        3.97        9.59      4.48 o 
   2   5  10       11.30       12.02      5.65 o 
   3   5  10        0.72        1.99      5.44 o 
   4   5  10        1.76        2.48      6.08 o 
   5   5  10        0.67        0.00      6.33 o 
  -7   6  10        6.85        0.00      7.54 o 
  -6   6  10      167.63      118.14     16.71 o 
  -5   6  10      144.60      107.25     11.75 o 
  -4   6  10      135.93      117.66     13.18 o 
  -3   6  10        4.88        0.00      3.99 o 
  -2   6  10     1198.28     1066.84     52.17 o 
  -1   6  10       31.50       36.43     11.24 o 
   0   6  10       14.56       31.93     12.14 o 
   1   6  10        8.23       18.83      5.14 o 
   2   6  10      528.70      501.83     22.36 o 
   3   6  10       66.90       82.29     11.87 o 
   4   6  10       73.92       67.88     11.83 o 
   5   6  10        4.33        2.78      7.24 o 
  -7   7  10        1.67        0.00      6.76 o 
  -6   7  10       87.19      145.01     20.96 o 
  -5   7  10      367.19      359.12     21.04 o 
  -4   7  10       52.48       46.16     10.01 o 
  -3   7  10      424.85      457.74     50.60 o 
  -2   7  10        2.98        4.50      8.55 o 
  -1   7  10       10.49        7.20      8.55 o 
   0   7  10      155.75      138.98     22.04 o 
   1   7  10       63.54       67.51      8.37 o 
   2   7  10       88.23       86.29     11.14 o 
   3   7  10      303.79      301.86     21.43 o 
   4   7  10       36.06       33.19     10.05 o 
  -7   8  10      137.08      147.67     16.58 o 
  -6   8  10      144.86      134.12     10.47 o 
  -5   8  10        6.93        5.58      9.45 o 
  -4   8  10       29.58       20.69      8.59 o 
  -3   8  10      156.04      152.49     22.94 o 
  -2   8  10      644.64      539.27     38.68 o 
  -1   8  10      427.76      456.06     35.98 o 
   0   8  10       16.75       19.56      4.22 o 
   1   8  10       53.87       34.03      6.64 o 
   2   8  10       59.12       56.80      9.43 o 
   3   8  10      683.04      652.86     28.12 o 
   4   8  10       50.97       37.86      9.87 o 
  -6   9  10       26.36       20.36      6.15 o 
  -5   9  10       83.56       82.46     13.66 o 
  -4   9  10       60.23       67.05     14.17 o 
  -3   9  10      255.85      263.21     17.55 o 
  -2   9  10      116.36      118.17     10.78 o 
  -1   9  10      549.19      537.92     40.48 o 
   0   9  10       16.37        5.58     11.02 o 
   1   9  10       80.89       76.99     10.55 o 
   2   9  10       11.59       22.60      6.86 o 
   3   9  10      368.99      448.27     38.09 o 
   4   9  10        7.77        9.96      7.68 o 
  -6  10  10       18.75       11.83      6.04 o 
  -5  10  10      200.99      183.87     19.44 o 
  -4  10  10       14.61       17.25      8.71 o 
  -3  10  10       27.99       33.82      8.96 o 
  -2  10  10      213.75      223.54     14.67 o 
  -1  10  10       48.41       62.94     18.89 o 
   0  10  10        0.52       12.14      4.83 o 
   1  10  10      177.25      147.25     14.75 o 
   2  10  10        1.50        0.00      5.13 o 
   3  10  10      142.07      167.76     16.89 o 
   4  10  10        3.19        1.64      7.08 o 
  -6  11  10        6.48        3.01      5.82 o 
  -5  11  10        0.72        0.00      7.61 o 
  -4  11  10        0.14        0.00      7.15 o 
  -3  11  10       11.93       11.89      7.23 o 
  -2  11  10        2.03        7.98      5.85 o 
  -1  11  10        4.27       10.29      4.79 o 
   0  11  10      134.88      121.24     11.85 o 
   1  11  10      148.76      146.55     15.19 o 
   2  11  10       22.32       24.92     11.51 o 
   3  11  10      194.86      188.29     18.50 o 
   4  11  10       39.47       22.37     10.42 o 
  -6  12  10       80.06       64.32      9.65 o 
  -5  12  10       27.29       27.84     17.09 o 
  -4  12  10       66.00       72.41     13.06 o 
  -3  12  10       19.29       21.45      8.20 o 
  -2  12  10        5.89        2.29      5.40 o 
  -1  12  10       95.39       98.69     10.82 o 
   0  12  10       16.18       17.90      7.87 o 
   1  12  10        2.41        0.47      5.31 o 
   2  12  10      129.23      101.72     12.84 o 
   3  12  10       98.79      104.59     14.48 o 
  -5  13  10       41.59       21.52     13.59 o 
  -4  13  10       46.34       31.59     10.57 o 
  -3  13  10      387.53      393.46     22.97 o 
  -2  13  10       78.87       85.64     11.69 o 
  -1  13  10        0.26        0.00      4.38 o 
   0  13  10        2.14        0.00      4.63 o 
   1  13  10        1.83        0.00      5.49 o 
   2  13  10      248.43      256.21     20.52 o 
   3  13  10       84.18       68.11     12.49 o 
  -5  14  10        6.35       11.57      7.27 o 
  -4  14  10      281.01      289.45     23.75 o 
  -3  14  10      186.10      229.42     19.54 o 
  -2  14  10      539.71      612.04     36.43 o 
  -1  14  10       86.27       90.12     11.85 o 
   0  14  10       14.83       11.54      5.99 o 
   1  14  10      134.91      130.01     28.34 o 
   2  14  10      150.64      176.49     20.10 o 
   3  14  10      192.07      175.40     19.14 o 
  -5  15  10        0.87        0.00      6.54 o 
  -4  15  10       48.47       26.10     15.74 o 
  -3  15  10      149.00      189.68     18.25 o 
  -2  15  10        3.47        9.09      6.35 o 
  -1  15  10      255.94      315.10     50.37 o 
   0  15  10       36.98       46.28      9.81 o 
   1  15  10       17.16        4.89      8.10 o 
   2  15  10       29.46       29.90     15.29 o 
  -4  16  10      122.01      119.51     16.28 o 
  -3  16  10      261.05      266.32     22.29 o 
  -2  16  10      103.88      117.75     31.26 o 
  -1  16  10       64.42       70.32     11.44 o 
   0  16  10       78.01       67.64     11.85 o 
   1  16  10      151.48      136.49     17.50 o 
   2  16  10       14.95       10.51     16.64 o 
  -4  17  10        5.84        7.69     10.61 o 
  -3  17  10      223.24      252.49     30.13 o 
  -2  17  10       18.20       14.93      8.15 o 
  -1  17  10       65.82       73.72     19.79 o 
   0  17  10       25.18       24.53      8.67 o 
   1  17  10        2.79        0.00      7.65 o 
  -3  18  10      109.98      102.36     14.97 o 
  -2  18  10       27.43       33.49      9.32 o 
  -1  18  10        9.47       14.67      8.10 o 
   0  18  10        3.85        0.00      6.11 o 
   1  18  10       42.24       40.67     11.56 o 
  -2  19  10       15.56       23.39     11.02 o 
  -1  19  10       13.37       22.20      9.02 o 
   0  19  10       34.06       53.59     12.39 o 
  -5   0  11        1.32       11.24     10.34 o 
  -3   0  11       28.64       31.48      9.00 o 
   1   0  11        3.42        0.00      5.85 o 
   3   0  11       30.83       35.54     10.62 o 
  -6   1  11       88.59       59.01     13.03 o 
  -5   1  11       56.90       42.41      9.66 o 
  -4   1  11       58.24       55.28     17.09 o 
  -3   1  11       30.98       25.61      6.07 o 
  -2   1  11       16.39       28.34      8.10 o 
  -1   1  11        6.66        7.65      5.40 o 
   0   1  11      136.51      124.14     15.29 o 
   1   1  11        0.73        1.17      4.74 o 
   2   1  11        0.15        2.39      4.81 o 
   3   1  11        7.83        5.83      5.94 o 
   4   1  11       24.24       21.44      7.97 o 
  -6   2  11       24.23       25.74     10.69 o 
  -5   2  11        3.68        0.00      6.07 o 
  -4   2  11       64.84       60.41      9.16 o 
  -3   2  11       21.66       18.96      5.07 o 
  -2   2  11      113.28      135.83     16.19 o 
  -1   2  11       25.20       17.54      7.65 o 
   0   2  11       79.47       95.80     14.84 o 
   1   2  11       16.53        7.03      5.18 o 
   2   2  11       31.28       41.27      7.97 o 
   3   2  11        7.19        8.21      6.76 o 
   4   2  11       27.17       36.71     10.02 o 
  -6   3  11       25.19       18.08      8.46 o 
  -5   3  11      258.89      242.07     16.31 o 
  -4   3  11        4.07        0.00      4.86 o 
  -3   3  11        3.13        7.65      7.65 o 
  -2   3  11      141.07      159.67     19.34 o 
  -1   3  11      533.35      486.65     28.79 o 
   0   3  11        0.38        0.90      7.65 o 
   1   3  11       45.91       76.51      9.98 o 
   2   3  11        0.00        0.00      4.41 o 
   3   3  11       42.26       57.90     10.09 o 
   4   3  11      126.90      150.46     16.72 o 
  -6   4  11       16.21       15.19      7.52 o 
  -5   4  11        0.50        0.00      5.44 o 
  -4   4  11      127.67      118.42     13.27 o 
  -3   4  11       85.45       73.76     15.74 o 
  -2   4  11       55.85       51.72     12.59 o 
  -1   4  11       13.06        7.65      8.10 o 
   0   4  11       27.59       28.34     11.24 o 
   1   4  11        9.79        9.16      9.45 o 
   2   4  11       12.16       12.94      6.31 o 
   3   4  11      106.94      129.69     14.70 o 
   4   4  11        0.61        0.69      6.66 o 
  -6   5  11        0.05        0.00      6.56 o 
  -5   5  11       26.31       28.04      7.87 o 
  -4   5  11        2.29        0.00      6.52 o 
  -3   5  11       13.32       15.29      9.45 o 
  -2   5  11      118.91      116.04     18.89 o 
  -1   5  11       68.02       74.21     15.74 o 
   0   5  11        0.63        6.30      9.00 o 
   1   5  11        2.40        2.52      5.24 o 
   2   5  11        0.87        3.03      5.29 o 
   3   5  11       14.03       11.40      9.79 o 
  -6   6  11      149.33      164.86     15.75 o 
  -5   6  11      124.52      124.92     13.05 o 
  -4   6  11       23.90       22.32      8.20 o 
  -3   6  11       18.76       13.74      5.57 o 
  -2   6  11       28.76       24.29     10.79 o 
  -1   6  11       74.95       75.11     16.19 o 
   0   6  11       79.63      106.14     19.79 o 
   1   6  11        2.47        7.71      5.65 o 
   2   6  11      228.51      223.21     32.36 o 
   3   6  11       45.53       46.30     10.08 o 
  -6   7  11        0.69        0.00      6.16 o 
  -5   7  11        1.13        0.00      6.06 o 
  -4   7  11       66.79       84.80     12.43 o 
  -3   7  11       22.56       27.03     10.12 o 
  -2   7  11        0.12        0.00      6.75 o 
  -1   7  11       26.45       49.47     14.84 o 
   0   7  11        2.18        3.15      9.00 o 
   1   7  11       38.47       31.20      7.74 o 
   2   7  11       57.69       66.62     10.47 o 
   3   7  11        0.45        0.00      5.84 o 
  -6   8  11        0.94        0.00      6.16 o 
  -5   8  11        4.56        0.00      7.67 o 
  -4   8  11        0.25        0.00      9.22 o 
  -3   8  11      298.17      296.60     18.44 o 
  -2   8  11       58.97       35.98     14.84 o 
  -1   8  11       33.17       17.54     12.14 o 
   0   8  11        7.03        6.56      3.81 o 
   1   8  11       63.07       63.47     10.07 o 
   2   8  11      319.32      321.46     21.59 o 
   3   8  11      156.22      157.54     16.42 o 
  -5   9  11       38.56       46.08     11.60 o 
  -4   9  11       24.91        1.27     18.22 o 
  -3   9  11      155.40      178.49     15.38 o 
  -2   9  11      107.17      114.33     22.04 o 
  -1   9  11      159.32      153.82     26.09 o 
   0   9  11        1.70        3.25      4.72 o 
   1   9  11       13.94       15.62      7.06 o 
   2   9  11      650.16      671.05     37.85 o 
   3   9  11        0.12        9.38      6.86 o 
  -5  10  11        0.66        0.00      7.87 o 
  -4  10  11      142.24      148.59     16.21 o 
  -3  10  11       40.03       48.04      9.72 o 
  -2  10  11        7.08        8.73      5.84 o 
  -1  10  11       11.35       16.92     11.92 o 
   0  10  11      182.90      232.07     38.23 o 
   1  10  11        6.53        1.67      6.24 o 
   2  10  11      277.86      254.95     19.95 o 
   3  10  11        0.04        0.00      6.71 o 
  -5  11  11       14.44       12.31      9.80 o 
  -4  11  11       16.41       14.33      9.06 o 
  -3  11  11       68.71       60.05     10.89 o 
  -2  11  11      584.28      647.00     57.57 o 
  -1  11  11       81.15       98.66     10.13 o 
   0  11  11        0.75        2.87      7.65 o 
   1  11  11       13.15       17.13      7.51 o 
   2  11  11      137.85      116.44     14.62 o 
  -5  12  11       57.17       45.73     12.67 o 
  -4  12  11        1.01        0.00      7.15 o 
  -3  12  11       22.79       18.95      7.56 o 
  -2  12  11      106.66      119.70     12.39 o 
  -1  12  11        4.99        6.73      4.87 o 
   0  12  11       32.39       35.95     11.02 o 
   1  12  11        0.06        0.00      5.84 o 
   2  12  11      377.96      398.35     26.03 o 
  -4  13  11      120.73      108.75     15.23 o 
  -3  13  11        4.13        7.54      6.80 o 
  -2  13  11        1.99        9.94      6.13 o 
  -1  13  11       97.31      104.18     16.87 o 
   0  13  11       14.74        6.82      6.75 o 
   1  13  11        9.54        7.40      9.89 o 
   2  13  11       77.45       85.47     15.04 o 
  -4  14  11        0.83       14.63      8.49 o 
  -3  14  11        3.93        0.00      6.52 o 
  -2  14  11       60.52       61.02      9.83 o 
  -1  14  11       22.32       30.10      7.81 o 
   0  14  11        0.00        0.00      4.90 o 
   1  14  11       24.19       29.53     21.59 o 
  -3  15  11        3.87       13.63      7.63 o 
  -2  15  11       15.30       27.57     21.59 o 
  -1  15  11       41.02       53.17     22.71 o 
   0  15  11        0.01        4.95      6.03 o 
   1  15  11        3.89       11.37      8.54 o 
  -2  16  11        0.24        8.88      6.35 o 
  -1  16  11       33.25       32.53     10.12 o 
   0  16  11       49.86       47.62      8.55 o 
  -4   0  12      346.68      328.78     25.19 o 
   0   0  12      115.52      139.43     16.64 o 
   2   0  12        0.08        0.00      8.10 o 
  -5   1  12        4.31        0.00      6.51 o 
  -4   1  12      379.17      329.46     19.12 o 
  -3   1  12       57.27       63.12      8.32 o 
  -2   1  12       55.00       77.81     12.59 o 
  -1   1  12       62.13       62.52     11.24 o 
   0   1  12      191.82      202.72     12.95 o 
   1   1  12        8.34        8.74      5.83 o 
   2   1  12        2.00       10.56      7.29 o 
  -5   2  12        0.07        0.00      6.34 o 
  -4   2  12      116.23      103.10     11.90 o 
  -3   2  12      112.10      151.99     11.73 o 
  -2   2  12       13.45       23.39      8.55 o 
  -1   2  12       63.23       56.22     12.14 o 
   0   2  12        0.73        0.00      3.81 o 
   1   2  12       65.74       80.50     11.01 o 
   2   2  12        7.59        0.00      6.05 o 
  -5   3  12       70.23       68.45     11.75 o 
  -4   3  12      502.06      489.79     25.64 o 
  -3   3  12       17.36       26.08      7.20 o 
  -2   3  12       97.76      129.08     18.44 o 
  -1   3  12       24.28       22.49      9.45 o 
   0   3  12       43.03       26.99     10.79 o 
   1   3  12        2.07        0.00      5.18 o 
   2   3  12       96.09      126.22     13.42 o 
  -5   4  12       28.93       23.49     15.74 o 
  -4   4  12        0.10        0.00      8.77 o 
  -3   4  12      170.33      168.66     22.94 o 
  -2   4  12        6.40        9.89      8.55 o 
  -1   4  12       92.47       94.90     17.54 o 
   0   4  12       47.13       56.67     14.84 o 
   1   4  12        1.17        1.28      5.57 o 
   2   4  12       25.18       35.18      8.64 o 
  -5   5  12       59.55       48.57     11.90 o 
  -4   5  12       64.34       38.13      9.06 o 
  -3   5  12        4.62        6.30      9.00 o 
  -2   5  12       24.74       30.13     12.14 o 
  -1   5  12       38.00       62.52     15.74 o 
   0   5  12      150.35      138.53     22.49 o 
   1   5  12       72.40       91.69     11.87 o 
   2   5  12       28.25       25.19      8.10 o 
  -5   6  12        5.57        0.00     13.07 o 
  -4   6  12        7.68        2.00     17.09 o 
  -3   6  12        7.77       28.79     13.04 o 
  -2   6  12       50.50       32.38     13.49 o 
  -1   6  12       33.29       26.99     13.04 o 
   0   6  12       21.87       16.19     11.69 o 
   1   6  12       28.04       30.82      8.73 o 
   2   6  12       10.64       13.96      6.90 o 
  -4   7  12       18.95        9.64      7.93 o 
  -3   7  12       94.64       88.96     10.69 o 
  -2   7  12       39.76       33.28     14.39 o 
  -1   7  12        0.19        0.00      9.00 o 
   0   7  12       23.05        4.50     11.24 o 
   1   7  12        3.52       10.10      6.47 o 
   2   7  12        6.61        7.08      6.49 o 
  -4   8  12        3.12       14.44     11.47 o 
  -3   8  12        0.06        0.00      7.87 o 
  -2   8  12       29.21       44.53     16.19 o 
  -1   8  12       14.93       13.49     11.69 o 
   0   8  12        5.40       17.05      5.39 o 
   1   8  12       92.21      112.99     23.16 o 
  -4   9  12       97.09      114.06     14.70 o 
  -3   9  12        7.63        2.92      7.00 o 
  -2   9  12      128.26      181.26     28.79 o 
  -1   9  12       62.34       64.77     18.89 o 
   0   9  12       17.41       10.37      5.67 o 
   1   9  12        5.95        7.89      7.00 o 
  -4  10  12       12.76       26.03      9.60 o 
  -3  10  12       97.66      100.34     13.49 o 
  -2  10  12        0.38        1.24      9.00 o 
  -1  10  12        0.70        5.47      4.12 o 
   0  10  12      130.53      123.36     12.50 o 
   1  10  12       73.11       85.59     12.72 o 
  -3  11  12       22.10       43.97      9.51 o 
  -2  11  12       28.51       47.70      7.96 o 
  -1  11  12      135.54      148.14     12.47 o 
   0  11  12        1.51        1.97      4.12 o 
  -2  12  12       66.91       84.10     14.62 o 
  -1  12  12        6.83       16.31      7.42 o 
  -3   0  13       44.73       45.43     11.24 o 
  -1   0  13       39.66       67.91     11.69 o 
  -3   1  13        2.58        6.75      6.30 o 
  -2   1  13       58.43       64.77     12.59 o 
  -1   1  13       48.61       54.87     11.69 o 
   0   1  13        4.74        6.10      5.40 o 
  -3   2  13        0.23        4.74      5.07 o 
  -2   2  13       84.30       73.31     14.39 o 
  -1   2  13      164.56      187.55     22.04 o 
   0   2  13        7.15       18.05      6.48 o 
  -3   3  13        0.59        3.82      4.83 o 
  -2   3  13        4.32       10.34      9.45 o 
  -1   3  13        2.40        4.05      9.45 o 
   0   3  13       65.10       57.53      8.79 o 
  -3   4  13       40.79       23.84     12.59 o 
  -2   4  13        0.03        1.80      8.55 o 
  -1   4  13        0.65        6.75      9.45 o 
   0   4  13        4.58        5.69      5.38 o 
  -2   5  13      146.64      144.82     22.94 o 
  -1   5  13       14.72        7.20     10.34 o 
  -2   6  13       24.73       17.09     12.14 o 
  -1   6  13       23.09       28.34     13.49 o 
                                                 
